# Supplementary material for: CDK4/6 inhibitors target SMARCA4-determined cyclin D1 deficiency in hypercalcemic small cell carcinoma of the ovary
Source: Nat Commun. 2019 Feb 4;10:558. doi: 10.1038/s41467-018-06958-9 (PMC6361890; doi:10.1038/s41467-018-06958-9)
Supplement: Supplementary file 4 — Supplementary Data 1 [file 41467_2018_6958_MOESM4_ESM.xlsx]

## Sheet: IOSE80
Gene ID	RRA score	p-value	Rank
PIP5K1A;PIPSL	3.5034e-05	0.00011544	1
ARHGAP29	3.5449e-05	0.00011544	2
FRAP1	0.00026074	0.001039	3
TERF1	0.00044392	0.0017317	4
GUCY2D	0.00061453	0.0022613	5
BCKDK	0.00066205	0.0024107	6
TRRAP	0.00094097	0.0032392	7
JAK1	0.00113	0.0039183	8
MASTL	0.0012046	0.0041492	9
MAPK6	0.0012374	0.004285	10
CDK11A	0.0013318	0.0045974	11
MMAB	0.001382	0.004869	12
EPHA4	0.0015047	0.0053036	13
CDK5	0.0022176	0.0080878	14
ACVR2B	0.002384	0.008699	15
CLSTN1	0.0028115	0.010234	16
Mapk14	0.0028115	0.010234	17
PDK2	0.0045009	0.016074	18
MAP3K7	0.0052826	0.018736	19
PIM3	0.0055748	0.019646	20
STK16	0.0059129	0.020569	21
Tlk1	0.0059189	0.020569	25
KRT10	0.0059189	0.020569	24
Tex14	0.0059189	0.020569	28
LGTN	0.0059189	0.020569	27
RNMTL1	0.0059189	0.020569	22
SCML2	0.0059189	0.020569	23
WFDC5	0.0059189	0.020569	26
FGFR1	0.0059401	0.020705	29
PRKAA1	0.006073	0.021058	30
PCTK2	0.0063783	0.022226	31
PLK1;RPL37A	0.006805	0.023612	32
AURKB	0.007415	0.025459	33
AKAP5	0.0091743	0.031095	37
CDKN1C	0.0091743	0.031095	36
MED12	0.0091743	0.031095	35
DIS3	0.0091743	0.031095	34
DYRK1B	0.010504	0.035645	38
CDK4	0.010605	0.035984	39
YSK4	0.010837	0.036786	40
C6orf26;MSH5	0.011098	0.037451	41
POLD1	0.011106	0.037465	42
CDKL3	0.012348	0.041227	43
ZNF687	0.012726	0.042327	44
ARHGEF2	0.012726	0.042327	45
KIT	0.012885	0.04287	46
LCK	0.0132	0.043767	47
EPHA5	0.013935	0.045953	48
RIPK3	0.013979	0.046157	49
PRKCZ	0.014443	0.047665	50
ZAP70	0.015241	0.050082	51
SBK1	0.015608	0.050979	52
MAPKAPK5	0.016066	0.05231	53
PKLR	0.016367	0.053315	54
PLD1	0.016425	0.053478	55
PRKAA2	0.017708	0.056954	56
LMTK3	0.018089	0.058027	57
MAP3K9	0.01945	0.062251	58
IKBKE	0.020297	0.06418	59
MAST3	0.02104	0.066367	60
FGFR3	0.021066	0.066421	61
BTK	0.022272	0.069572	62
OBSCN	0.022272	0.069572	63
PIM1	0.022446	0.070047	64
PAK1	0.022764	0.070808	65
WEE1	0.023545	0.073293	66
CCL14;CCL15	0.023664	0.073606	67
PKMYT1	0.02376	0.073809	68
MLL2	0.023824	0.073891	81
ING2	0.023824	0.073891	87
ATE1	0.023824	0.073891	80
ART3	0.023824	0.073891	88
IRF1	0.023824	0.073891	78
OGT	0.023824	0.073891	79
Riok3	0.023824	0.073891	93
TERF2IP	0.023824	0.073891	98
MED4	0.023824	0.073891	73
ACTA2	0.023824	0.073891	75
EZH2	0.023824	0.073891	100
SMARCA1	0.023824	0.073891	102
MBD5	0.023824	0.073891	96
HDGFRP3	0.023824	0.073891	82
PADI4	0.023824	0.073891	83
OTC	0.023824	0.073891	105
SETDB2	0.023824	0.073891	85
ZMYND8	0.023824	0.073891	101
RBBP7	0.023824	0.073891	104
UBAP2L	0.023824	0.073891	71
RSL1D1	0.023824	0.073891	89
PARP2	0.023824	0.073891	74
PAPD4	0.023824	0.073891	92
HLTF	0.023824	0.073891	97
PHF1	0.023824	0.073891	72
Ntrk3	0.023824	0.073891	77
Npr1	0.023824	0.073891	90
SETD1A	0.023824	0.073891	91
TDRD6	0.023824	0.073891	69
RBP1	0.023824	0.073891	95
DNMT3B	0.023824	0.073891	94
Rps6ka1	0.023824	0.073891	70
CHD7	0.023824	0.073891	99
STAG1	0.023824	0.073891	103
Ager	0.023824	0.073891	86
MTF2	0.023824	0.073891	76
SDHD	0.023824	0.073891	84
EPHB4	0.02498	0.077259	106
NEK5	0.025973	0.079921	107
C9orf96	0.027762	0.084281	108
INSR	0.028893	0.087038	109
IRAK3	0.029246	0.087893	112
TSSK3	0.029246	0.087893	111
DCLK3	0.029246	0.087893	110
AKT2	0.030495	0.091058	113
NEK8	0.030709	0.091574	114
CDC2L1;CDC2L2	0.030828	0.091846	115
MAP4K1	0.031067	0.092511	116
ABL1;BCR;ETV6	0.031222	0.092837	118
PPP2R5B	0.031222	0.092837	119
RXRA	0.031222	0.092837	117
ACVRL1	0.031258	0.092891	120
BCR	0.03211	0.094915	121
NRBP2	0.034784	0.10042	122
RASSF5	0.036549	0.10423	123
SMG1	0.036627	0.1044	124
PRKACA	0.036978	0.10502	125
Ick	0.038325	0.10782	126
TRIO	0.038716	0.10875	127
RBL2	0.039065	0.10953	128
CPNE3	0.039509	0.11049	129
CDC2	0.041851	0.11491	130
RIPK5	0.042293	0.11584	131
HCK	0.044133	0.11955	132
MAPK8	0.044736	0.12072	133
RIOK2	0.045038	0.12132	135
BRSK2	0.045038	0.12132	134
BLK	0.045271	0.12175	136
MCRS1;MKNK1	0.04534	0.1219	137
PTPN21	0.046621	0.12458	138
ULK1	0.047254	0.12565	139
MYO3B	0.048119	0.12777	140
MERTK	0.048281	0.12815	141
TIE1	0.049305	0.13046	142
FAM119A;FKSG49;NEK5;ORC6L;SLC25A16;tcag7.1056	0.049423	0.13069	143
CAMK2A	0.049907	0.13178	144
MAPK4	0.049939	0.13184	145
TIMELESS	0.050755	0.13365	146
DYRK1A	0.050756	0.13365	147
TAOK3	0.051438	0.13497	148
C7orf16	0.051509	0.13516	149
TRIM33	0.05199	0.13618	150
JMJD7	0.052826	0.13781	151
DGKQ	0.054272	0.14054	152
PKN2	0.055833	0.14344	153
DAPK3	0.05758	0.14691	154
PIK3C2G	0.060148	0.15174	155
SYT14	0.062592	0.15667	156
MYO3A	0.063209	0.158	157
MARK3	0.063228	0.15807	158
HDAC10	0.06348	0.15859	159
ULK4	0.065622	0.16301	160
ILK	0.066869	0.16546	161
PI4KA;PI4KAP1;PI4KAP2	0.067877	0.16707	162
TSSK1B	0.068343	0.16794	163
CSNK1G3	0.069037	0.16918	164
ABL1;BCR	0.070268	0.17143	165
CLK4	0.071856	0.17452	166
PHKG2	0.075147	0.18095	167
SNF1LK2	0.076573	0.18347	168
EGFR	0.076693	0.1837	169
DGUOK	0.076946	0.18425	170
TNK2	0.078984	0.18828	171
MAPK15	0.078997	0.18832	172
ADCK4	0.081287	0.19254	173
PI4KA	0.081294	0.19255	174
TEC	0.081676	0.19323	175
HIPK2	0.081894	0.19357	176
WNK2	0.085202	0.19934	177
PLK1	0.086987	0.20273	178
FASTK	0.087266	0.2033	179
PIK3R5	0.087929	0.20451	180
NEK10	0.088744	0.20582	181
A2ML1;ABCB5;ABCG1;ABL2;ACYP2;ADAT1;ADRBK1;AGMAT;AKAP11;AKIRIN1;ALG1;ANKHD1;ANKRD36B;AP1S3;AP3M1;APLP1;ARL5C;ARNTL2;ARSB;ATF7IP;ATP5F1;ATP6V1H;AVL9;AZGP1P1;BRUNOL4;C10orf18;C12orf65;C14orf105;C17orf101;C19orf20;C19orf34;C19orf42;C1orf163;C2;C20orf70;C4orf34;C6orf150;C6orf89;C8orf50;C9orf68;CACYBP;CAPRIN2;CASP10;CBFA2T2;CCL5;CCR6;CD164;CD22;CD276;CD37;CD40;CHKA;CHM;CHST6;CIDEC;CKS1B;CLINT1;CMBL;CNN…	0.090411	0.20872	182
NTRK1	0.09047	0.20889	183
PLK2	0.091932	0.21116	184
MYLK2	0.091943	0.21116	185
STYK1	0.091943	0.21116	186
TYK2	0.092744	0.21253	187
WNK1	0.093232	0.21339	188
ACVR1B	0.095299	0.21674	189
STK32B	0.097344	0.2198	190
PNCK	0.098205	0.22144	191
C8orf44;SGK3	0.099132	0.22307	192
C21orf58;C8orf49;CORO7;DACT3;DKFZp566H0824;DUXAP10;EHD4;F2RL3;FAM180A;FBXL18;FBXL22;FBXO43;FGFR1;FLJ39632;FLVCR2;KHDRBS2;LIAS;LIMS1;MARVELD3;MBTD1;MIA3;NFAT5;PRAM1;PRR3;PTCH1;RASSF6;SERPINB11;SFI1;SFRS14;SLC35E2;SNHG10;SORBS2;TCF12	0.10166	0.22734	193
TAF1	0.10254	0.22906	194
PRKCQ	0.1039	0.23142	195
CDC2L2	0.10402	0.23156	196
PIK3CA	0.10558	0.23425	197
SGK3	0.1059	0.23483	198
SPHK1	0.10723	0.23699	199
PCTK3	0.11094	0.24342	200
LIMK2;PPP1R14B;PPP1R14BP1	0.11181	0.24501	201
AURKA;AURKAPS1	0.11258	0.24624	202
STK33	0.11302	0.24699	203
PTK7	0.11358	0.24805	204
RIPK1	0.11358	0.24805	205
CDKN2C	0.11512	0.25061	206
PASK	0.1169	0.25353	207
FER	0.11965	0.25829	208
NPR1	0.11975	0.25848	209
MAP2K2	0.1203	0.25927	210
MAP3K11	0.12052	0.25961	211
STRADA	0.12123	0.26111	212
CDK9	0.12178	0.26202	213
EIF2AK2	0.12307	0.26399	214
NEK6	0.12335	0.26436	215
TGFBR1	0.1242	0.26576	216
DYRK3	0.12441	0.26603	217
MARK1	0.12456	0.26627	218
BMPR2	0.12507	0.26709	219
WNK3	0.12578	0.26826	220
PIK3R4	0.12622	0.26906	221
EPHA10	0.12779	0.27149	222
CTDSPL	0.12786	0.2716	223
BUB1B	0.12881	0.2732	224
BMP2K	0.13031	0.2754	225
STK32A	0.13084	0.27632	226
FYN	0.13269	0.27967	227
ATM;NPAT	0.13414	0.28202	228
CAMK1G	0.13419	0.28208	229
MAP3K7IP1	0.13537	0.28405	230
PIK3CB	0.13569	0.28455	231
RPS6KL1	0.1357	0.28457	232
RPS6KA5	0.13814	0.28863	233
RAF1	0.13832	0.2889	234
RP6	0.13937	0.29048	235
CDKL1	0.13999	0.29152	236
ALK	0.14061	0.29269	237
PTK6	0.14247	0.29575	238
ANKK1	0.14576	0.30068	239
MLKL	0.14621	0.30145	240
PAK3	0.14647	0.30186	241
STK4	0.14695	0.30248	242
PDPK1;PDPK2	0.15108	0.30878	243
ICK	0.15173	0.30974	244
PIK3C2B	0.15269	0.31089	245
AATK	0.15335	0.31169	246
JAK3	0.15381	0.31249	247
SRPK3	0.15415	0.3131	248
KSR1	0.1562	0.31638	249
SPEG	0.15648	0.31695	250
MOS	0.15664	0.31715	251
PRKD2	0.15863	0.3203	252
RPS6KA4	0.16026	0.3228	253
NR4A3	0.16157	0.32466	254
CDC2L6	0.16222	0.32552	255
RPS6KA2	0.1637	0.32753	256
GRK5	0.16404	0.32796	257
SGK196	0.1658	0.33049	258
AKT3	0.169	0.33458	259
GSK3A	0.16981	0.33589	260
PINK1	0.17042	0.33674	261
TK1	0.17049	0.33682	262
DNAJA3	0.17298	0.34044	263
BMPR1A	0.17314	0.34065	264
RIPK2	0.17344	0.34103	265
STK19	0.17373	0.34146	266
DGKE	0.17447	0.34255	267
STK10	0.17615	0.34517	268
NLK	0.17622	0.34525	269
CSK	0.17667	0.34579	270
PSKH2	0.17671	0.34584	271
MST1R	0.1789	0.34885	272
KDR	0.17947	0.34976	273
PFTK1	0.17985	0.35024	274
ABL2	0.18065	0.35153	275
ROR2	0.18091	0.35196	276
CAMKK2	0.1827	0.35461	277
SYT16	0.18334	0.35544	278
TYRO3	0.18351	0.3557	279
SLTM	0.1856	0.35883	280
MAP3K14	0.18602	0.35938	281
TRIB1	0.19023	0.36467	282
STK35	0.19062	0.36526	283
PIM2	0.19381	0.36887	284
ABL1	0.19415	0.36924	285
ADCK5	0.1963	0.37188	286
GAK	0.20102	0.37728	287
RPS6KB2	0.20217	0.37868	288
PRKACG	0.20249	0.37893	289
SRMS	0.20434	0.38122	290
STK17A	0.2052	0.38214	291
NRBP1	0.20602	0.38302	292
MAP3K10	0.20733	0.38446	293
CLK2	0.20787	0.3851	294
CSNK1A1L	0.20864	0.38593	295
LRRK1	0.20865	0.38594	296
ERBB2	0.21079	0.38822	297
MAPK3	0.21199	0.38939	298
empty	0.21425	0.39204	299
Tssk2	0.21441	0.3922	300
PDK3	0.21467	0.39247	301
PDIK1L	0.21598	0.39408	302
CLEC1B	0.21782	0.3963	303
CIT	0.2183	0.39702	304
DGKZ	0.21841	0.39712	305
TESK1	0.219	0.39778	306
KSR2	0.22094	0.40031	307
CAMK1D	0.22205	0.4017	308
LTK	0.22294	0.40273	309
PRKCI	0.22428	0.40417	310
ERBB3	0.2256	0.40564	311
MAPKAPK2	0.22664	0.40679	312
MKNK2	0.22723	0.4075	313
MAP3K12	0.2288	0.40902	314
FLT1	0.23067	0.41104	315
EPHA7	0.23206	0.41256	316
PLK3	0.23528	0.41612	317
GRK4	0.23647	0.41748	318
MAPK13	0.23884	0.42022	319
MAST4	0.23956	0.42106	320
EPHB2	0.23969	0.42125	321
CDK8	0.24102	0.42276	322
ADRBK1	0.24123	0.42306	323
DDR1	0.24244	0.42447	324
PRKCA	0.2425	0.42455	325
TRIB2	0.24267	0.42468	326
MAP2K3	0.24305	0.42517	327
CCL13	0.24703	0.42961	328
MAP4K2	0.24714	0.42977	329
MAK	0.24717	0.42982	330
VRK2	0.25281	0.43591	331
Tnik	0.25289	0.43595	332
PRKD3	0.25419	0.43739	333
CA3	0.25525	0.4383	334
FGFR2	0.25536	0.43837	335
Erbb4	0.25644	0.43939	336
PRKDC	0.25756	0.44091	337
PIP5K1A	0.25961	0.44308	338
NEK9	0.26002	0.44355	339
AURKA	0.26062	0.44436	340
FLT4	0.26118	0.44502	341
CSNK1G2	0.26436	0.44836	342
MAP2K7	0.26466	0.44869	343
MAP4K3	0.26557	0.44954	344
SYT4	0.2665	0.45064	345
EIF2AK3	0.26666	0.45077	346
PTK2	0.26892	0.45316	347
ROR1	0.26928	0.45354	348
FPGT;TNNI3K	0.27035	0.45471	349
DMPK	0.27043	0.45481	350
PI4KB	0.27104	0.45549	351
DUSP12	0.27172	0.45628	352
AKT1	0.27279	0.45765	353
PHKG1	0.27296	0.45779	354
VRK1	0.27844	0.46424	355
PRKCG	0.27881	0.46462	356
OXSR1	0.27912	0.46492	357
ADCK1	0.28072	0.46664	358
1110007M04Rik	0.28127	0.4673	359
MAPKAPK3	0.28299	0.46948	360
ANTXR1	0.28471	0.47118	361
CAMK2G	0.28864	0.47572	362
TRIM24	0.29035	0.47766	363
ALPK1	0.29309	0.48051	364
PTPRU	0.29373	0.48093	365
MAP3K12;PCBP2	0.29402	0.48123	366
MAST1	0.29617	0.48339	367
MUSK	0.29863	0.4859	368
PAK7	0.30095	0.48798	369
MAP3K3	0.30419	0.49104	370
TNIK	0.30728	0.49436	371
ALPK3	0.30923	0.49631	372
CLK1	0.3094	0.49652	373
EEF2K	0.31038	0.4975	374
STK3	0.31162	0.49883	375
MAP3K1	0.3128	0.50022	376
TTBK1	0.31371	0.50109	377
TXK	0.31549	0.50282	378
TEX14	0.31719	0.50458	379
SGK1	0.31836	0.50557	380
PKN1	0.31906	0.50642	381
RIOK3	0.32252	0.50966	382
AARSD1;ACOXL;ADSSL1;AGAP11;AKAP13;BCR;BMP8A;C12orf72;C19orf30;C19orf50;C1orf146;C6orf25;C8orf79;CAPN2;CCL16;CDC42BPA;CDKAL1;CHRNB4;CRX;CS;DDX60;DKFZp451M2119;DNAJB13;DNAJC24;ECT2;EME2;ENPP1;FAM118A;FAM129C;FAM175A;FAM98C;FLJ33360;FLJ34077;GAP43;GGCT;GK5;GPR144;HAVCR1;HBS1L;HIGD1A;IL12RB1;INO80C;IRGQ;JAKMIP2;KBTBD2;KIAA1328;KIAA1659;KIAA1661;KLHL21;KLRK1;LRTOMT;MED17;MED25;MET;MRPS16;MS4A10;MXRA7;…	0.32273	0.50985	383
TSSK2	0.32289	0.51008	384
NCOA4;RET	0.3248	0.51201	385
PIK3R2	0.32549	0.51262	386
MAP2K5	0.32614	0.51315	387
MAP2K6	0.327	0.51404	388
CDKL2	0.32818	0.51527	389
DGKG	0.32826	0.51528	390
FGFR4	0.33077	0.51801	391
DHDDS	0.33153	0.51872	392
TSSK6	0.3318	0.51899	393
BUB1	0.33686	0.52369	394
STK40	0.33792	0.52477	395
OAZ1;SPPL2B;ULK2	0.33933	0.52619	396
AMHR2	0.3443	0.53069	397
KIAA1303	0.34433	0.53071	398
CSNK1D	0.34492	0.53132	399
ADAMTS16	0.34509	0.53143	400
CABC1	0.3464	0.53261	401
CLK2;CLK2P	0.34693	0.5331	402
ABHD1;ACTR10;ADAMTS14;AFMID;ANKRD62;ATP2B4;ATXN3;BMS1P5;C1orf201;C5orf28;C9orf85;CAMK1D;CAMK2G;CAPN2;CASP2;CD84;CIAO1;CNOT4;CROCCL1;CSNK1G2;CYP17A1;DLGAP4;DNAJC2;EXOC3;FAM161B;FAM65C;FKBP9;FLJ30594;FLJ32214;FLJ42627;GABPB2;GJD4;GLG1;HSPA14;KIAA0509;KIAA0922;KIF6;KLC3;LACTB;MAP3K11;MAP3K12;MDM4;MED29;METRN;MIB2;MLLT6;MPV17;MRP63;MSI2;NFKBIL2;NPHP1;NPHP3;PAFAH1B2;PDCD7;PHACTR4;PHAX;PL	0.34759	0.53367	403
PAK6	0.34968	0.53554	404
IRAK1	0.35025	0.53595	405
RAC1	0.35043	0.53615	406
MYLK	0.3506	0.53633	407
DUSP10	0.35143	0.53689	408
CDK7	0.35164	0.53716	409
SCYL3	0.3529	0.53837	410
PIK3C2A	0.35517	0.54077	411
ALPK2	0.35997	0.54472	412
SERPINA2	0.36011	0.54489	413
ERN2	0.36127	0.54608	414
PI4K2A	0.3617	0.54629	415
EPHB1	0.36307	0.54759	416
TGFBR2	0.36512	0.54936	417
BRD2	0.36594	0.55032	418
HIPK1	0.36648	0.55089	419
ROCK1	0.3668	0.55116	420
SYK	0.36821	0.55251	421
SGK493	0.36923	0.55353	422
MAPK7	0.37371	0.55769	423
MAP4K5	0.37501	0.5589	424
DCLK2	0.37819	0.56201	425
PTPRT	0.3791	0.56294	426
PTK2B	0.38142	0.56485	427
PCTK1	0.38198	0.56531	428
ITK	0.38751	0.57057	429
MYB	0.38981	0.57278	430
CLK1;PPIL3	0.39109	0.57398	431
PAK2	0.39143	0.57418	432
PI4K2B	0.396	0.57845	433
RYK	0.39698	0.57934	434
CDKL4	0.40033	0.58232	435
RET	0.40325	0.58505	436
SCYL1	0.40329	0.5851	437
PDPK1	0.4051	0.58687	438
STK31	0.40521	0.58696	439
PRKD1	0.40595	0.5876	440
FASN	0.40974	0.59112	441
CSNK1E	0.41119	0.59246	442
TNNI3K	0.41439	0.59545	443
ULK2	0.41884	0.59923	444
WWP2	0.41904	0.59939	445
RAGE	0.42164	0.60173	446
LATS2	0.42545	0.60499	447
PFTK2	0.42595	0.60547	448
MELK	0.42703	0.60643	449
EIF2AK1	0.42829	0.60774	450
GUCY2C	0.42924	0.60864	451
LRRK2	0.43236	0.61126	452
EPHA2	0.43374	0.61239	453
ATM	0.43583	0.61438	454
PRKG2	0.43669	0.61519	455
MAPK9	0.43933	0.6176	456
MAP3K13	0.43976	0.6179	457
HIPK4	0.44326	0.62084	458
PRKAG2	0.44436	0.62175	459
MYLK4	0.44605	0.62343	460
EPHB3	0.44629	0.62361	461
ERN1	0.44905	0.62606	462
STK25	0.44973	0.62658	463
CSNK1G1	0.4527	0.62922	464
FLJ25006	0.45829	0.63434	465
STK17B	0.46139	0.63656	466
TLK1	0.46311	0.63804	467
EPHA1	0.46425	0.63908	468
ACVR1C	0.46434	0.63913	469
PRKACB	0.46515	0.63989	470
AOF2	0.47011	0.64413	471
IRAK2	0.4714	0.64524	472
NEK2	0.4715	0.64535	473
CDC42BPB	0.47172	0.64555	474
RIPK4	0.47283	0.64657	475
AKT1;PPP3R1	0.47455	0.64803	476
ACTR2	0.47492	0.64823	477
NRK	0.47592	0.6489	478
hCG_1988300;KRT126P;KRT5;KRT6A;KRT6B;KRT6C;KRT7;KRT75;KRT79;KRT8;KRT8P12;TTBK2	0.4778	0.65069	479
MYLK3	0.48022	0.65311	480
MAP3K8	0.48138	0.65414	481
CSNK2A1;CSNK2A1P	0.48195	0.65464	482
NEK7	0.4828	0.65554	483
PIK3CG	0.48296	0.65565	484
SPHK2	0.4838	0.6562	485
MAP3K6	0.48743	0.65927	486
ADRBK2	0.48785	0.6595	487
NEK11	0.4889	0.66052	488
BRAF	0.48935	0.66089	489
UCKL1	0.48964	0.66115	490
PRKX	0.49279	0.66392	491
SGK269	0.4939	0.66465	492
CAMK2B	0.49501	0.66561	493
MAPK1	0.49556	0.66594	494
CDKL5	0.49568	0.66604	495
DGKD	0.49588	0.6662	496
STK11	0.49667	0.66701	497
PDK1	0.49708	0.66742	498
SRPK2	0.49945	0.66946	499
RPS6KA3	0.5	0.66981	500
SFN	0.50474	0.67281	501
GSK3B	0.51488	0.67928	502
TTK	0.51502	0.67936	503
SGK2	0.51682	0.68053	504
BRD4	0.51758	0.68106	505
PPP2R4	0.52072	0.6832	506
AAK1	0.52073	0.6832	507
CLASP1	0.52095	0.68343	508
A2ML1;ABCB9;ABHD12B;ABL2;ABLIM2;ACAN;ACBD3;ACE;ACOT11;ADPGK;ADRBK1;AICDA;AK3;AK7;AKIRIN1;ALKBH1;ANKHD1;ANKRD10;ANKRD12;ANKRD28;ANXA2;AP1S3;AP2A2;AP3S2;AP4M1;APOBEC3A;APPBP2;ARFGAP2;ARGLU1;ARHGAP21;ARHGAP29;ARHGAP8;ARL2;ARL5C;ATAD2;ATAD3B;ATF6B;ATM;ATOX1;ATP1A2;ATP1B3;ATP5D;ATP6V1D;ATP8B1;ATP9B;ATXN2;B3GNT6;BAD;BARX2;BAZ2B;BIN3;BMP2K;BMPR2;BMS1P5;BOLL;BRCA1;BRSK1;C10orf104;C10orf118;C10orf32;C10or…	0.52545	0.68638	509
NUAK1	0.52648	0.68714	510
BRAF;KIAA1549	0.52879	0.68869	511
TRIB3	0.52951	0.68908	512
RPS6KA6	0.52981	0.68937	513
MINK1	0.5342	0.69252	514
FGR	0.53509	0.69309	515
TRPM7	0.53699	0.69442	516
EPHA3	0.53851	0.69532	517
BRSK1	0.54043	0.69659	518
LIMD2;MAP3K3	0.5435	0.69855	519
KALRN	0.54628	0.7004	520
GRK1	0.5568	0.70723	521
JMJD2B;STK24	0.5583	0.70834	522
EIF2AK4	0.55919	0.70901	523
STK32C	0.56288	0.71122	524
ACVR2A	0.56322	0.7114	525
PLCZ1	0.56452	0.71212	526
CENPF	0.56836	0.71437	527
ULK3	0.56976	0.71538	528
TAOK2	0.57706	0.71998	529
PRKCD	0.57766	0.72042	530
RORA	0.57887	0.7213	531
CDK6	0.57926	0.72146	532
GRK5;TNNT1	0.58775	0.72696	533
Gabra5	0.58775	0.72696	534
PDGFRB	0.589	0.72795	535
CAMK4	0.59033	0.72886	536
PIK3R3	0.59346	0.73096	537
EPHA8	0.59513	0.73201	538
TNK1	0.59636	0.73303	539
DDR2	0.59798	0.73415	540
PXK	0.59907	0.73496	541
ATR	0.60523	0.73931	542
VRK3	0.60614	0.74	543
GCK	0.60657	0.74038	544
AURKC	0.6072	0.74082	545
PRKG1	0.60856	0.74181	546
GRK7	0.61112	0.74353	547
TSFM	0.61335	0.74516	548
MORC3	0.61453	0.74594	549
INSRR	0.61765	0.74816	550
MAP4K4	0.6191	0.74924	551
GSG2	0.61982	0.74977	552
SMYD5;TELO2	0.62223	0.75145	553
PLK4	0.62311	0.75191	554
IGF1R	0.62448	0.75275	555
HUNK	0.62744	0.75445	556
LONP1	0.62779	0.75461	557
RPS6KC1	0.63149	0.75677	558
TBK1	0.63283	0.75764	559
ACOT11;ALDH1L2;C11orf88;CHEK1;CROCCL1;DOCK8;DYDC1;KIAA1652;LAT2;SFT2D1;SNX1;UBL5;VWA5B1;ZNF490	0.63377	0.75829	560
ANKRD54;DYNC2LI1;KIAA1324;LATS1;MDM4;MED31;PIGR;PMM2;RNF114;RRP15;SPIRE2;TINAGL1;TSGA14;TTC18;ZNF542;ZNF665	0.63613	0.75976	561
MGC42105	0.63621	0.7598	562
CHEK1	0.63776	0.7606	563
MARK2	0.63801	0.76077	564
A1BG;ABCC12;ABLIM1;ADRBK2;AIPL1;AKAP5;ALDH7A1;APLP1;ARHGAP26;ATCAY;C14orf153;C18orf45;C1orf43;C4orf3;C9orf100;CDS2;CENPN;DBF4B;DFFA;EMR2;ERAP2;FBXO11;FLJ12331;FLJ35776;FLJ41856;GAK;GALNS;HCRP1;HJURP;IL1R1;KIAA1958;KLHL18;LRRC2;METTL2B;MKNK1;MPHOSPH9;NHSL1;NME6;NPHS1;ORAI2;PIGX;PLD2;PTPN18;RAB11FIP4;RP1	0.63909	0.76158	565
NEK2;NF1L2	0.64324	0.76462	566
ARHGEF7	0.64376	0.76495	567
EWSR1;NR4A3	0.64827	0.76832	568
SNF1LK	0.65217	0.77082	569
LMTK2	0.6532	0.77148	570
MATK	0.65417	0.77212	571
PIK3C3	0.65786	0.77447	572
NEK3	0.65889	0.77505	573
CDK3	0.65921	0.77526	574
STK36	0.6604	0.77603	575
MAP3K5	0.66043	0.77605	576
HSPB8	0.66125	0.77649	577
PKN3	0.66407	0.77838	578
KIAA0999	0.6691	0.78153	579
DAPK1	0.66918	0.78161	580
NTRK3	0.67285	0.78415	581
STK38L	0.67465	0.78524	582
CLK3	0.68016	0.78873	583
EPHA6	0.68276	0.79061	584
YES1	0.6829	0.79077	585
CSF1R	0.68759	0.79442	586
MAP3K15	0.69019	0.79616	587
TRIM28	0.69109	0.79679	588
ERBB4	0.69181	0.79723	589
NEK4	0.69282	0.79784	590
ACVR1	0.69299	0.79795	591
CSNK1A1	0.69687	0.80028	592
PRPF4B	0.69736	0.80056	593
CDC7	0.69929	0.80165	594
TTN	0.70023	0.8022	595
MGC16169	0.70122	0.80275	596
GUCY2F	0.70218	0.80322	597
DYRK4	0.70536	0.80533	598
CAMKK1	0.7063	0.80593	599
FLT3	0.70728	0.8065	600
CAMK2D	0.70792	0.80699	601
BRD3	0.71218	0.80974	602
MAPK11	0.71487	0.81151	603
TSSK4	0.71922	0.81428	604
JAK2	0.72154	0.81568	605
PRKCB	0.72524	0.8183	606
RNASEL	0.72607	0.81902	607
CDC42BPG	0.72936	0.82108	608
CHEK2	0.73236	0.82285	609
EPHB6	0.73662	0.82561	610
STRADB	0.73751	0.82616	611
BMP2K;BMP2KL	0.73802	0.82658	612
CDC2L5	0.74287	0.82992	613
CDK10	0.74613	0.83211	614
SMC1B	0.74874	0.83343	615
GMPS	0.74874	0.83343	619
Braf	0.74874	0.83343	620
Nlk	0.74874	0.83343	618
CENPH	0.74874	0.83343	623
Csnk1g2	0.74874	0.83343	622
MLLT6	0.74874	0.83343	621
GATAD1	0.74874	0.83343	624
Epha7	0.74874	0.83343	617
Cask	0.74874	0.83343	616
HDAC10;MAPK12	0.75034	0.8345	625
DUSP14	0.75161	0.83518	626
Mef2c	0.75738	0.8393	627
GRK6	0.76072	0.84165	628
SCYL2	0.76115	0.84192	629
NTRK2	0.76327	0.84321	630
DCLK1	0.76369	0.84349	631
NIN;PDGFRB	0.76576	0.84496	632
TLK2	0.76623	0.84529	633
C18orf15;C22orf25;FAM3A;FLJ45055;ITK;ZNF529	0.76724	0.84591	634
DGKH	0.76998	0.84763	635
BRDT	0.77043	0.84792	636
CDK5R1	0.77109	0.84827	637
LIMK1	0.77703	0.85217	638
MARK4	0.77744	0.85242	639
BMX	0.77825	0.85304	640
MET	0.78193	0.85525	641
AGER	0.78725	0.85891	642
MAP2K4	0.78765	0.85918	643
PIK3R6	0.78833	0.85961	644
CHUK	0.79569	0.86491	645
DGKB	0.79619	0.86529	646
MAP3K4	0.79774	0.86634	647
RNMT	0.79776	0.86635	648
SNRK	0.79864	0.86704	649
MAP2K1	0.80005	0.8678	650
NUAK2	0.80121	0.86881	651
PIK3CD	0.80463	0.87105	652
PBK	0.80539	0.87165	653
CERK	0.80615	0.87207	654
UHMK1	0.80705	0.87254	655
CASK	0.80745	0.87283	656
DGKA	0.81099	0.87541	657
CSNK2A2	0.81233	0.87648	658
CDC42BPA	0.82761	0.88411	659
ZAK	0.8301	0.88523	660
CRKRS	0.83608	0.88845	661
MRE11A	0.83649	0.88868	662
ARAF	0.83776	0.88922	663
ALK;NPM1;RARA	0.83915	0.88996	664
MAPK14	0.8488	0.89456	665
PTP4A3	0.85684	0.89872	666
ROS1;SLC34A2	0.86304	0.90215	667
RB1	0.86638	0.90401	668
MAPK10	0.86857	0.90533	669
IRAK4	0.86868	0.90537	670
FRK	0.86961	0.90587	671
SRC	0.87354	0.90788	672
CDK2	0.87559	0.90908	673
RAF1;RAP1A	0.88118	0.9125	674
MKNK1	0.88151	0.91266	675
IKBKB	0.88218	0.91304	676
LIMK2	0.8827	0.91337	677
ITSN1	0.88591	0.91514	678
STK24	0.88621	0.91537	679
RPS6KB1	0.88744	0.91591	680
CDKN1B	0.89272	0.91925	681
TESK2	0.90012	0.92342	682
MAP3K2	0.9016	0.92411	683
PRKY	0.90604	0.92695	684
PDK4	0.90606	0.92699	685
CAMKV	0.90653	0.9273	686
PRKX;PRKY	0.90825	0.92831	687
BMPR1B	0.91001	0.92931	688
PIK3R1	0.91557	0.93247	689
SLK	0.91791	0.93439	690
TAF1L	0.92009	0.9359	691
ATP10B;C18orf45;FAM115C;GATAD1;GLIPR1L2;KLRD1;MAPK10;OR1J2;SLC2A3;UBE3B	0.92675	0.94002	692
HIPK3	0.92977	0.94218	693
PRAGMIN	0.93273	0.94425	694
PDGFRA	0.9377	0.94751	695
AAK1;ATF3;C1orf187;C9orf80;CALCOCO2;CLDN19;DFFA;FBLIM1;GGPS1;GNB5;ICA1L;KIAA1033;LRRC58;MARK4;NCRNA00084;NUP50;OBFC2B;POL3S;PRINS;RNF125;RP4	0.938	0.94772	696
PRKCH	0.94474	0.95193	697
C4A;C4B;STK19	0.94481	0.95198	698
ROCK2	0.94561	0.95269	699
GOPC;ROS1	0.95352	0.95871	700
AGK	0.95385	0.95899	701
RIOK1	0.95504	0.9597	702
SRPK1	0.95509	0.95975	703
DGKI	0.95608	0.9605	704
MAST2	0.95983	0.96392	705
TP53RK	0.96051	0.96433	706
WNK4	0.96576	0.96855	707
RPS6KA1	0.96622	0.96901	708
MOCOS	0.96628	0.96908	709
TEK	0.96734	0.97006	710
PRKCE	0.97082	0.9731	711
TAOK1	0.97278	0.97506	712
DYRK2	0.97384	0.97579	713
CNKSR2	0.97432	0.97629	714
MYCT1	0.97618	0.97776	715
NEK1	0.97718	0.97858	716
FES	0.97865	0.97991	717
LYN	0.97959	0.98091	718
TTBK2	0.98028	0.98158	719
MAPK12	0.98062	0.98189	720
DAPK2	0.98227	0.98333	721
TRPM6	0.98476	0.98581	722
STK39	0.98878	0.9893	723
CAMK1	0.99118	0.99161	724
CCRK	0.99331	0.9936	725
LATS1	0.99354	0.99377	726
KIAA1804	0.99434	0.99461	727
PAK4	0.99593	0.9962	728
ROS1	0.99832	0.99831	729

## Sheet: OVCAR4
Gene ID	RRA score	p-value	Rank
PLK1;RPL37A	3.52e-05	9.09e-05	1
ARHGAP29	0.00056083	0.0019368	2
NEK8	0.00074449	0.0025661	3
ABL1;BCR;ETV6	0.0010426	0.0037408	6
MAPKAP1	0.0010426	0.0037408	4
TNF	0.0010426	0.0037408	5
PSMB5	0.0010426	0.0037408	7
BCKDK	0.001582	0.0056987	8
PRKAA1	0.0017817	0.0064398	9
PIM3	0.0019476	0.0069992	10
PPP1R14D	0.0020852	0.0075166	12
CDK11A	0.0020852	0.0075166	11
OGFOD1	0.002532	0.0092647	13
ACVRL1	0.0028346	0.010369	14
CDK5	0.003191	0.011572	15
HNRNPA2B1	0.0034257	0.012397	16
ADCK4	0.0035518	0.012733	17
empty	0.0042257	0.01504	18
GPRC5A	0.0044683	0.015837	20
CPT1A	0.0044683	0.015837	19
PRKAB1	0.0049151	0.01718	21
EPHA4	0.0049323	0.017208	22
RPS6KL1	0.0050878	0.017767	23
ERBB2	0.0056048	0.019194	24
AURKB	0.0057805	0.019683	25
SDHD	0.0058088	0.019809	26
FRAP1	0.0058564	0.020033	27
DAPK3	0.0063513	0.021641	28
PNCK	0.00651	0.0222	29
NQO1	0.0065535	0.022256	30
TYK2	0.006639	0.022494	31
Ick	0.0068396	0.023025	32
AKAP5	0.0071492	0.024158	34
PSMB1	0.0071492	0.024158	33
CDK4	0.0083104	0.02771	35
Pkdcc	0.0087876	0.02929	36
Akt2	0.0087876	0.02929	42
Pctk1	0.0087876	0.02929	38
PYCR1	0.0087876	0.02929	39
ARHGEF2	0.0087876	0.02929	37
Tex14	0.0087876	0.02929	41
LIG4	0.0087876	0.02929	40
2610207I05Rik	0.0087876	0.02929	43
CAMKK1	0.0089329	0.029682	44
MARK1	0.0098866	0.032773	45
NRBP2	0.0099099	0.03287	46
PIK3R6	0.0099274	0.032968	47
RAD50	0.010426	0.034493	48
RIPK3	0.011135	0.036548	49
PINK1	0.011382	0.03715	50
PAK4	0.011584	0.037695	51
CLEC1B	0.012064	0.03873	52
DHFR;DHFRP1	0.012362	0.039527	53
ABCC4	0.01266	0.040198	54
ABL1;BCR	0.012984	0.040925	55
KRT12	0.013554	0.041974	56
STYK1	0.013632	0.042296	57
PLK1	0.013637	0.04231	58
C6orf26;MSH5	0.014596	0.045009	59
CPNE3	0.014596	0.045009	60
CDK10	0.014831	0.045512	61
KCNJ1	0.015043	0.046156	62
MAP2K6	0.015793	0.047806	63
NLK	0.015826	0.047918	64
EPHB4	0.01628	0.049148	65
RELA	0.016533	0.049848	66
RIOK2	0.017011	0.050938	67
PPP2R5B	0.017426	0.051847	68
CDK2	0.017731	0.05263	69
LCK	0.017868	0.05305	70
AATK	0.019298	0.056714	71
PIK3CB	0.020016	0.058644	72
BMP2K	0.021297	0.06193	73
STK36	0.022248	0.064154	74
C7orf16	0.022328	0.064335	75
ROR2	0.022424	0.064699	76
BCAT2	0.023682	0.067594	88
GRM1	0.023682	0.067594	80
Map3k5	0.023682	0.067594	84
SLC18A1	0.023682	0.067594	85
Arcn1;EG667662	0.023682	0.067594	83
PIP5K1A;PIPSL	0.023682	0.067594	81
Slc35c1	0.023682	0.067594	89
SDHA;SDHAP3	0.023682	0.067594	87
Pftk2	0.023682	0.067594	86
Snf1lk2	0.023682	0.067594	79
PLAUR	0.023682	0.067594	78
Rps6ka1	0.023682	0.067594	77
Trib2	0.023682	0.067594	82
Chuk	0.023682	0.067594	90
STK33	0.025148	0.071062	91
WNK3	0.02646	0.074306	92
DGUOK	0.026661	0.074754	93
YSK4	0.028202	0.078306	94
SPEG	0.029271	0.080404	95
PRKCQ	0.029933	0.081844	96
BRD4	0.030166	0.082613	97
CDC2L1;CDC2L2	0.030265	0.082837	98
FYN	0.030701	0.083998	99
PRKAA2	0.031009	0.084879	100
MASTL	0.032246	0.087815	101
MAP3K12	0.032794	0.089102	102
STK3	0.032963	0.08941	103
STK32A	0.033974	0.091116	104
RPS6KB2	0.034808	0.093101	105
FGFR1	0.03524	0.093857	106
MAPK11	0.035271	0.093941	107
FAM119A;FKSG49;NEK5;ORC6L;SLC25A16;tcag7.1056	0.035299	0.09401	108
SPHK1	0.035387	0.094318	109
STK4	0.035829	0.095325	110
TK1	0.037474	0.099073	111
MAPK15	0.038485	0.10144	112
JAK1	0.038996	0.10237	113
CAMK1	0.039353	0.10342	114
PHKG2	0.03996	0.10467	115
PDK3	0.040359	0.10552	116
RPS6KA4	0.040701	0.10629	117
CAMK1G	0.041207	0.1072	118
NEK5	0.042552	0.11025	119
MMAB	0.042743	0.11074	120
TNK2	0.04356	0.11236	121
STK32B	0.04668	0.11862	122
SGK493	0.047751	0.12073	123
TRRAP	0.048046	0.12143	124
EPHA10	0.048661	0.1228	125
PLK2	0.050233	0.12606	126
RIPK2	0.050823	0.12717	127
CDK9	0.052166	0.12941	128
PDK2	0.052496	0.12995	129
DDR1	0.053617	0.13233	130
PASK	0.054347	0.13416	131
STK16	0.055331	0.13615	132
AGER	0.055831	0.13725	133
DGKZ	0.056961	0.13936	134
PRKACB	0.05699	0.13945	135
ADCK1	0.057508	0.14055	136
ALPK3	0.059073	0.14374	137
RET	0.059305	0.14431	138
IRAK2	0.060023	0.14584	139
ITSN1	0.060024	0.14584	140
KDR	0.062134	0.15005	141
TIE1	0.063366	0.15284	142
FASTK	0.063792	0.15391	143
NTRK1	0.064325	0.15497	144
CABC1	0.06529	0.15679	145
CDC2L2	0.067471	0.1609	146
MYO3B	0.067851	0.16158	147
CSNK1G2	0.068748	0.16361	148
IKBKE	0.068774	0.16365	149
PKN2	0.069337	0.16466	150
ANKK1	0.070727	0.16747	151
OBSCN	0.071004	0.16802	152
HUNK	0.071924	0.16996	153
CDKN1B	0.073131	0.17227	154
PRKD2	0.073283	0.17252	155
TTBK2	0.073886	0.17354	156
CSNK1G3	0.076486	0.17855	157
PRKDC	0.080942	0.18727	158
CAMK1D	0.081367	0.18827	159
FGFR4	0.081379	0.18829	160
CHEK2	0.081756	0.18901	161
BRD3	0.083586	0.19232	162
MAP2K2	0.085148	0.19496	163
LTK	0.086061	0.19674	164
MAP3K10	0.087354	0.1987	165
EPHA1	0.087613	0.19916	166
JAK3	0.087981	0.19961	167
TGFBR2	0.090522	0.20306	168
MAPK8	0.091423	0.20447	169
STK35	0.092036	0.20545	170
SRC	0.092604	0.20643	171
ADCK5	0.093495	0.20796	172
Tnik	0.094281	0.20916	173
PIK3R2	0.094742	0.20996	174
PI4KB	0.096156	0.21175	175
MAPKAPK5	0.098629	0.21544	176
GAK	0.099405	0.21628	177
CSK	0.099485	0.21643	178
EPHA7	0.099929	0.21702	179
RAC1	0.1032	0.22198	180
MAP3K8	0.10364	0.22274	181
DAPK1	0.10408	0.22337	182
TSFM	0.10411	0.22342	183
AKT1	0.10894	0.23104	184
STK10	0.10933	0.23151	185
CIT	0.10982	0.23237	186
A2ML1;ABCB9;ABHD12B;ABL2;ABLIM2;ACAN;ACBD3;ACE;ACOT11;ADPGK;ADRBK1;AICDA;AK3;AK7;AKIRIN1;ALKBH1;ANKHD1;ANKRD10;ANKRD12;ANKRD28;ANXA2;AP1S3;AP2A2;AP3S2;AP4M1;APOBEC3A;APPBP2;ARFGAP2;ARGLU1;ARHGAP21;ARHGAP29;ARHGAP8;ARL2;ARL5C;ATAD2;ATAD3B;ATF6B;ATM;ATOX1;ATP1A2;ATP1B3;ATP5D;ATP6V1D;ATP8B1;ATP9B;ATXN2;B3GNT6;BAD;BARX2;BAZ2B;BIN3;BMP2K;BMPR2;BMS1P5;BOLL;BRCA1;BRSK1;C10orf104;C10orf118;C10orf32;C10or…	0.11156	0.23504	187
TRPM7	0.11215	0.23598	188
C21orf58;C8orf49;CORO7;DACT3;DKFZp566H0824;DUXAP10;EHD4;F2RL3;FAM180A;FBXL18;FBXL22;FBXO43;FGFR1;FLJ39632;FLVCR2;KHDRBS2;LIAS;LIMS1;MARVELD3;MBTD1;MIA3;NFAT5;PRAM1;PRR3;PTCH1;RASSF6;SERPINB11;SFI1;SFRS14;SLC35E2;SNHG10;SORBS2;TCF12	0.11245	0.23637	189
IRAK3	0.11293	0.23702	190
DGKQ	0.11293	0.23702	191
KIT	0.1167	0.24237	192
PRKCZ	0.11725	0.24318	193
VRK2	0.11858	0.24497	194
VRK3	0.1206	0.24788	195
AAK1;ATF3;C1orf187;C9orf80;CALCOCO2;CLDN19;DFFA;FBLIM1;GGPS1;GNB5;ICA1L;KIAA1033;LRRC58;MARK4;NCRNA00084;NUP50;OBFC2B;POL3S;PRINS;RNF125;RP4	0.12079	0.24816	196
SRPK3	0.12099	0.24854	197
NPR1	0.12297	0.25141	198
MAP4K3	0.12334	0.25195	199
MAST3	0.12367	0.25248	200
MAPKAPK2	0.12507	0.25436	201
EPHA6	0.12659	0.2565	202
TGFBR1	0.12876	0.25942	203
MAP2K1	0.13039	0.26181	204
ALK	0.13077	0.2625	205
CAMK2A	0.13112	0.26298	206
RAF1	0.13124	0.26315	207
PFTK2	0.13172	0.26403	208
SGK196	0.13175	0.26408	209
HDAC10	0.13181	0.26413	210
PIK3CD	0.13316	0.26603	211
TXK	0.1371	0.27115	212
TNK1	0.13736	0.27147	213
DGKD	0.13967	0.27484	214
PDPK1	0.14002	0.27529	215
BRSK2	0.1404	0.27563	216
YES1	0.14143	0.27718	217
STK31	0.1415	0.27725	218
FER	0.14224	0.27816	219
PTPRU	0.14224	0.27816	220
CDC42BPB	0.14231	0.27827	221
MOCOS	0.14257	0.27865	222
BUB1B	0.14588	0.28322	223
DYRK1A	0.14712	0.28502	224
BMPR2	0.14756	0.28557	225
BTK	0.1488	0.2875	226
ATR	0.1522	0.29192	227
HIPK1	0.15314	0.29314	228
AURKA;AURKAPS1	0.15333	0.29341	229
PDK1	0.15335	0.29343	230
MARK3	0.15544	0.29625	231
AARSD1;ACOXL;ADSSL1;AGAP11;AKAP13;BCR;BMP8A;C12orf72;C19orf30;C19orf50;C1orf146;C6orf25;C8orf79;CAPN2;CCL16;CDC42BPA;CDKAL1;CHRNB4;CRX;CS;DDX60;DKFZp451M2119;DNAJB13;DNAJC24;ECT2;EME2;ENPP1;FAM118A;FAM129C;FAM175A;FAM98C;FLJ33360;FLJ34077;GAP43;GGCT;GK5;GPR144;HAVCR1;HBS1L;HIGD1A;IL12RB1;INO80C;IRGQ;JAKMIP2;KBTBD2;KIAA1328;KIAA1659;KIAA1661;KLHL21;KLRK1;LRTOMT;MED17;MED25;MET;MRPS16;MS4A10;MXRA7;…	0.15564	0.29645	232
PHKG1	0.15583	0.29666	233
PTPN21	0.15605	0.29701	234
STK40	0.1567	0.29778	235
MAP3K14	0.15932	0.3014	236
WEE1	0.15971	0.302	237
PKLR	0.16017	0.30255	238
LYN	0.16576	0.31007	239
SYT4	0.16637	0.31078	240
KSR2	0.16763	0.31242	241
PFTK1	0.16796	0.31288	242
SGK3	0.16816	0.3131	243
TNNI3K	0.1692	0.31434	244
NR4A3	0.16929	0.3145	245
TLK1	0.17028	0.31564	246
POLD1	0.17121	0.31691	247
NRBP1	0.17138	0.31715	248
SCYL1	0.1723	0.31829	249
MAPK13	0.17255	0.31861	250
MAPK12	0.17352	0.31987	251
TRIB2	0.17364	0.32001	252
TYRO3	0.175	0.32186	253
MAP3K11	0.17567	0.32287	254
BMPR1A	0.17767	0.32548	255
MAPK1	0.17856	0.32657	256
MAP2K7	0.18237	0.33117	257
PPP2R4	0.18335	0.33233	258
PKMYT1	0.18364	0.33279	259
PTK2	0.1863	0.33565	260
STK25	0.18869	0.33854	261
hCG_1988300;KRT126P;KRT5;KRT6A;KRT6B;KRT6C;KRT7;KRT75;KRT79;KRT8;KRT8P12;TTBK2	0.1899	0.33989	262
EPHA5	0.19109	0.34121	263
ACVR2B	0.19166	0.34188	264
SLK	0.19247	0.34291	265
AURKC	0.19489	0.34646	266
SNF1LK2	0.19703	0.34903	267
EPHB2	0.19739	0.34953	268
MAP4K2	0.19918	0.35176	269
CLK2;CLK2P	0.1997	0.3524	270
NEK10	0.20028	0.35299	271
STK19	0.20048	0.35311	272
SLTM	0.20265	0.35538	273
MELK	0.20297	0.35576	274
HIPK2	0.20308	0.35593	275
ROR1	0.2037	0.35674	276
CAMK4	0.20548	0.35914	277
MARK4	0.20614	0.35998	278
EPHB1	0.20742	0.36173	279
PRKD1	0.20943	0.36381	280
WNK2	0.21073	0.36529	281
CDKL2	0.2132	0.36784	282
PRKCG	0.21601	0.37093	283
ALPK2	0.21632	0.37122	284
CDK8	0.2197	0.37478	285
TRIM28	0.22215	0.3776	286
GOPC;ROS1	0.22227	0.3778	287
CHUK	0.22261	0.3783	288
SMG1	0.22337	0.37913	289
PKN1	0.22397	0.37982	290
PSKH2	0.22488	0.38078	291
STK24	0.22623	0.38216	292
PRKACG	0.22701	0.38308	293
DGKH	0.22761	0.38373	294
Snrk	0.22848	0.38471	295
RPS6KA6	0.23021	0.38661	296
C8orf44;SGK3	0.23133	0.38766	297
ROS1	0.23184	0.38806	298
PCTK3	0.23311	0.38946	299
CDKL5	0.23354	0.39001	300
PRKCB	0.23404	0.39056	301
DGKE	0.23867	0.39561	302
FGFR3	0.23893	0.39605	303
ADRBK2	0.23944	0.39665	304
BRD2	0.24007	0.39745	305
PDPK1;PDPK2	0.2465	0.40466	306
RIPK1	0.2474	0.40578	307
CSNK1G1	0.24858	0.40698	308
PIK3C2G	0.24899	0.40744	309
MAP3K9	0.24942	0.40793	310
PLK3	0.24977	0.40821	311
CDC2L6	0.24994	0.40849	312
ERBB3	0.25003	0.40863	313
LMTK3	0.25095	0.4096	314
DGKA	0.25136	0.41016	315
MAPKAPK3	0.25231	0.41125	316
MAPK6	0.25919	0.4187	317
PAK6	0.26065	0.42081	318
PI4KA	0.26084	0.42102	319
SGK1	0.26509	0.42604	320
CDK6	0.26699	0.42843	321
MINK1	0.26941	0.43123	322
TRIO	0.26967	0.43154	323
CERK	0.27013	0.43206	324
CSNK1D	0.27093	0.43285	325
EEF2K	0.28004	0.44277	326
CAMKK2	0.28118	0.44417	327
PRKG2	0.28143	0.44453	328
MAPK10	0.28415	0.44759	329
TRIB1	0.28633	0.44984	330
PIK3R4	0.28689	0.45053	331
DDR2	0.29103	0.45519	332
MKNK2	0.29416	0.45871	333
CSNK1A1L	0.29439	0.45899	334
CENPF	0.29506	0.45955	335
ULK3	0.29641	0.46106	336
GUCY2C	0.30095	0.46576	337
RNMT	0.30098	0.46582	338
TAF1	0.30263	0.46745	339
ABHD1;ACTR10;ADAMTS14;AFMID;ANKRD62;ATP2B4;ATXN3;BMS1P5;C1orf201;C5orf28;C9orf85;CAMK1D;CAMK2G;CAPN2;CASP2;CD84;CIAO1;CNOT4;CROCCL1;CSNK1G2;CYP17A1;DLGAP4;DNAJC2;EXOC3;FAM161B;FAM65C;FKBP9;FLJ30594;FLJ32214;FLJ42627;GABPB2;GJD4;GLG1;HSPA14;KIAA0509;KIAA0922;KIF6;KLC3;LACTB;MAP3K11;MAP3K12;MDM4;MED29;METRN;MIB2;MLLT6;MPV17;MRP63;MSI2;NFKBIL2;NPHP1;NPHP3;PAFAH1B2;PDCD7;PHACTR4;PHAX;PL	0.3034	0.46836	340
EIF2AK2	0.30488	0.47	341
ANTXR1	0.30658	0.47183	342
CDK5R1	0.30697	0.47221	343
MAK	0.3071	0.47237	344
ICK	0.3078	0.47317	345
PCTK1	0.30806	0.47345	346
TTBK1	0.30828	0.47362	347
FES	0.31011	0.47572	348
CHEK1	0.31217	0.47779	349
IKBKB	0.31248	0.47809	350
TSSK6	0.31369	0.4797	351
ILK	0.31499	0.48113	352
NEK2;NF1L2	0.31531	0.48156	353
KSR1	0.31818	0.48423	354
MAST1	0.32033	0.48608	355
TEC	0.32142	0.48702	356
TSSK1B	0.32251	0.48788	357
CSNK1E	0.32349	0.48862	358
DGKG	0.32694	0.49183	359
HDAC10;MAPK12	0.32704	0.49187	360
GSK3A	0.3283	0.49293	361
PTK7	0.3286	0.49314	362
PRKCI	0.33407	0.49766	363
FLT4	0.33765	0.50037	364
WWP2	0.33891	0.50146	365
C18orf15;C22orf25;FAM3A;FLJ45055;ITK;ZNF529	0.33974	0.50229	366
PIK3C2B	0.34097	0.50336	367
TTK	0.34285	0.50493	368
EGFR	0.34356	0.50567	369
OAZ1;SPPL2B;ULK2	0.34711	0.50854	370
STK17B	0.34779	0.50901	371
ATM;NPAT	0.34866	0.50989	372
MOS	0.35114	0.5116	373
ATP10B;C18orf45;FAM115C;GATAD1;GLIPR1L2;KLRD1;MAPK10;OR1J2;SLC2A3;UBE3B	0.35165	0.51205	374
MERTK	0.35352	0.51374	375
SRMS	0.35415	0.51429	376
ABL1	0.35488	0.51494	377
DMPK	0.35566	0.51564	378
PRKCA	0.35671	0.51645	379
MAP3K12;PCBP2	0.36268	0.52125	380
ACOT11;ALDH1L2;C11orf88;CHEK1;CROCCL1;DOCK8;DYDC1;KIAA1652;LAT2;SFT2D1;SNX1;UBL5;VWA5B1;ZNF490	0.36297	0.52145	381
PDGFRB	0.36603	0.52393	382
CSF1R	0.36672	0.52438	383
MGC42105	0.368	0.5255	384
WNK4	0.36853	0.526	385
DCLK2	0.3686	0.52605	386
FGFR2	0.37122	0.52805	387
AURKA	0.37238	0.52914	388
CDK7	0.3743	0.53074	389
DUSP12	0.37434	0.53076	390
A1BG;ABCC12;ABLIM1;ADRBK2;AIPL1;AKAP5;ALDH7A1;APLP1;ARHGAP26;ATCAY;C14orf153;C18orf45;C1orf43;C4orf3;C9orf100;CDS2;CENPN;DBF4B;DFFA;EMR2;ERAP2;FBXO11;FLJ12331;FLJ35776;FLJ41856;GAK;GALNS;HCRP1;HJURP;IL1R1;KIAA1958;KLHL18;LRRC2;METTL2B;MKNK1;MPHOSPH9;NHSL1;NME6;NPHS1;ORAI2;PIGX;PLD2;PTPN18;RAB11FIP4;RP1	0.37459	0.531	391
JMJD7	0.37489	0.53109	392
CLK3	0.37737	0.53321	393
LMTK2	0.37991	0.5353	394
CAMK2G	0.38042	0.5357	395
IGF1R	0.38044	0.53571	396
CCL14;CCL15	0.38079	0.53603	397
PAK7	0.38431	0.53912	398
RXRA	0.38531	0.54006	399
VRK1	0.38619	0.54062	400
PDIK1L	0.38649	0.54081	401
RIPK5	0.3885	0.54246	402
PRKCD	0.3894	0.54322	403
TSSK4	0.39247	0.54572	404
PRKACA	0.39351	0.5467	405
SYK	0.3965	0.54954	406
CAMK2D	0.39947	0.55203	407
SRPK2	0.40145	0.55346	408
MST1R	0.40628	0.55766	409
CDKL4	0.41029	0.56127	410
MAP3K3	0.41064	0.56152	411
PAK1	0.41562	0.56484	412
RPS6KC1	0.41773	0.56675	413
NEK9	0.41902	0.56787	414
PCTK2	0.42095	0.56969	415
RYK	0.42575	0.57364	416
A2ML1;ABCB5;ABCG1;ABL2;ACYP2;ADAT1;ADRBK1;AGMAT;AKAP11;AKIRIN1;ALG1;ANKHD1;ANKRD36B;AP1S3;AP3M1;APLP1;ARL5C;ARNTL2;ARSB;ATF7IP;ATP5F1;ATP6V1H;AVL9;AZGP1P1;BRUNOL4;C10orf18;C12orf65;C14orf105;C17orf101;C19orf20;C19orf34;C19orf42;C1orf163;C2;C20orf70;C4orf34;C6orf150;C6orf89;C8orf50;C9orf68;CACYBP;CAPRIN2;CASP10;CBFA2T2;CCL5;CCR6;CD164;CD22;CD276;CD37;CD40;CHKA;CHM;CHST6;CIDEC;CKS1B;CLINT1;CMBL;CNN…	0.42583	0.57372	417
ABL2	0.42625	0.57411	418
SCYL2	0.42812	0.57561	419
CSNK2A2	0.4303	0.57731	420
ULK4	0.43051	0.57748	421
ERN2	0.43361	0.57976	422
SBK1	0.43712	0.58249	423
PRAGMIN	0.44367	0.58745	424
AKT1;PPP3R1	0.44519	0.58863	425
ROCK2	0.44554	0.58893	426
CA3	0.44757	0.59072	427
MLKL	0.45109	0.59351	428
MUSK	0.45418	0.59598	429
CDC42BPG	0.4548	0.59649	430
STRADB	0.45541	0.59698	431
PLCZ1	0.45681	0.59833	432
MAP4K1	0.46115	0.602	433
PKN3	0.46167	0.60246	434
CRKRS	0.46281	0.60324	435
GCK	0.46684	0.6065	436
LONP1	0.46758	0.60696	437
SGK2	0.46778	0.60709	438
NEK7	0.47286	0.61197	439
CCL13	0.47734	0.61563	440
TRIM33	0.47839	0.61641	441
INSRR	0.48303	0.62046	442
BLK	0.48519	0.62211	443
MAST4	0.48632	0.62303	444
SNRK	0.49303	0.6283	445
Mef2c	0.49761	0.63202	446
PIK3C2A	0.49909	0.63326	447
IRAK1	0.50057	0.63469	448
MAPK4	0.50292	0.63683	449
ITK	0.50451	0.63824	450
MAP3K1	0.50726	0.64059	451
TSSK2	0.50966	0.64241	452
LIMK2	0.51018	0.6429	453
HIPK4	0.51026	0.64297	454
DYRK3	0.51086	0.64357	455
SYT14	0.51177	0.64433	456
PIM2	0.51349	0.64586	457
MAP2K3	0.51381	0.64607	458
DHDDS	0.51949	0.65061	459
CLK1	0.52155	0.65193	460
LIMK2;PPP1R14B;PPP1R14BP1	0.5226	0.65305	461
BUB1	0.52602	0.6557	462
RAF1;RAP1A	0.52949	0.65812	463
RPS6KA2	0.53349	0.66123	464
MAPK9	0.53499	0.66225	465
TEX14	0.53728	0.66389	466
RIOK1	0.53836	0.66484	467
Tssk2	0.53902	0.6653	468
MYB	0.53932	0.66558	469
FLJ25006	0.53996	0.6661	470
PRKX	0.54208	0.66772	471
CDC7	0.54288	0.66825	472
ERBB4	0.54348	0.6686	473
SGK269	0.54447	0.66939	474
EIF2AK3	0.54764	0.6716	475
ROCK1	0.55475	0.67702	476
PI4K2A	0.55626	0.67808	477
ZAP70	0.55781	0.67927	478
SYT16	0.55868	0.68	479
RORA	0.5609	0.68153	480
GUCY2F	0.56244	0.6825	481
AKT2	0.56329	0.68319	482
BMX	0.56474	0.68439	483
ALPK1	0.57133	0.68937	484
HSPB8	0.5732	0.69078	485
JMJD2B;STK24	0.57834	0.69436	486
FGR	0.57984	0.69545	487
STK38L	0.58612	0.69969	488
SCYL3	0.58679	0.70025	489
NIN;PDGFRB	0.58907	0.70191	490
RP6	0.59379	0.70544	491
MAST2	0.59399	0.70559	492
MAP3K2	0.59893	0.70927	493
MCRS1;MKNK1	0.59987	0.70993	494
DCLK1	0.60014	0.71015	495
EPHB6	0.60236	0.71193	496
MAP3K7	0.60384	0.71296	497
DUSP10	0.60525	0.71432	498
CLK4	0.609	0.71731	499
BRDT	0.6101	0.71805	500
PIK3C3	0.6112	0.71892	501
TESK1	0.61159	0.71934	502
PRKY	0.61171	0.71944	503
NEK4	0.6123	0.72001	504
PRKG1	0.61353	0.72096	505
RPS6KA3	0.61389	0.72124	506
NCOA4;RET	0.61588	0.72293	507
TP53RK	0.62159	0.72716	508
TBK1	0.63126	0.73415	509
NEK6	0.63293	0.73545	510
TAOK2	0.63379	0.73598	511
NEK11	0.63507	0.73703	512
MAP3K6	0.63875	0.73995	513
ACVR2A	0.64101	0.74164	514
PIM1	0.64358	0.74394	515
PI4KA;PI4KAP1;PI4KAP2	0.64527	0.74536	516
TAOK3	0.64854	0.74764	517
KIAA1804	0.65147	0.74985	518
PLK4	0.65218	0.75037	519
PRKCE	0.65355	0.75156	520
MAP3K4	0.65494	0.75272	521
NTRK2	0.65748	0.75472	522
MAP3K7IP1	0.6589	0.75595	523
MAP2K5	0.65937	0.75636	524
BRAF;KIAA1549	0.66033	0.75711	525
INSR	0.67134	0.76259	526
C4A;C4B;STK19	0.67248	0.76332	527
PAK3	0.67714	0.76571	528
MYO3A	0.68023	0.76736	529
MKNK1	0.68622	0.77077	530
Pik3r1	0.68841	0.772	532
Erbb4	0.68841	0.772	531
Mapk14	0.68841	0.772	534
Map3k15	0.68841	0.772	533
ERN1	0.68852	0.77205	535
RNASEL	0.6902	0.77303	536
NTRK3	0.69168	0.77389	537
RIPK4	0.69202	0.77406	538
CDKL1	0.6926	0.77424	539
ULK1	0.69376	0.77477	540
MET	0.69451	0.77515	541
TNIK	0.69721	0.77637	542
CDKL3	0.70141	0.77879	543
LIMD2;MAP3K3	0.70256	0.77932	544
EIF2AK4	0.70703	0.78195	545
STK39	0.71016	0.78371	546
SMYD5;TELO2	0.71478	0.78599	547
EPHB3	0.71673	0.78701	548
PRKAG2	0.71924	0.78835	549
PDK4	0.72159	0.78985	550
CLASP1	0.72265	0.79053	551
FLT3	0.72858	0.79365	552
LRRK1	0.73523	0.7972	553
DNAJA3	0.74427	0.80277	554
BRAF	0.74654	0.804	555
EIF2AK1	0.74785	0.80487	556
MAP3K15	0.75434	0.80842	557
GRK6	0.75566	0.80909	558
FPGT;TNNI3K	0.75737	0.80993	559
SNF1LK	0.75759	0.81003	560
MAPK14	0.75791	0.81021	561
PRKX;PRKY	0.76409	0.81428	562
TLK2	0.76563	0.8152	563
ANKRD54;DYNC2LI1;KIAA1324;LATS1;MDM4;MED31;PIGR;PMM2;RNF114;RRP15;SPIRE2;TINAGL1;TSGA14;TTC18;ZNF542;ZNF665	0.76661	0.8158	564
KIAA0999	0.77163	0.81882	565
CSNK2A1;CSNK2A1P	0.77405	0.82025	566
RIOK3	0.77616	0.82166	567
MATK	0.78458	0.82731	568
MYCT1	0.78597	0.82818	569
CDC2	0.78632	0.82832	570
PXK	0.78805	0.82917	571
1110007M04Rik	0.78891	0.82984	572
PIK3CG	0.79568	0.83411	573
HCK	0.79652	0.83458	574
WNK1	0.79693	0.83485	575
MAPK3	0.80188	0.83819	576
MYLK	0.80792	0.84207	577
FASN	0.80861	0.8425	578
GSK3B	0.81293	0.84555	579
CTDSPL	0.81613	0.84773	580
MAP3K13	0.81712	0.8483	581
ACVR1	0.8174	0.84844	582
EPHA2	0.82027	0.8503	583
DYRK4	0.82167	0.85131	584
MRE11A	0.82618	0.85468	585
CAMK2B	0.82628	0.85474	586
DUSP14	0.82956	0.85685	587
LRRK2	0.83279	0.85883	588
RPS6KB1	0.83385	0.85953	589
EWSR1;NR4A3	0.83601	0.86082	590
ACVR1B	0.84008	0.8635	591
MAP3K5	0.84388	0.86567	592
EPHA8	0.84821	0.86868	593
MORC3	0.8524	0.87184	594
PAK2	0.86002	0.87735	595
STK32C	0.8608	0.87799	596
EPHA3	0.86242	0.87899	597
LIMK1	0.86429	0.88051	598
DYRK2	0.86459	0.88076	599
NUAK2	0.86905	0.88385	600
CAMKV	0.87116	0.88543	601
BRSK1	0.87317	0.88693	602
AKT3	0.87344	0.8871	603
GUCY2D	0.87565	0.88868	605
GRK7	0.87565	0.88868	604
MAP4K4	0.87689	0.88968	606
STK17A	0.88115	0.89279	607
JAK2	0.88251	0.89373	608
ZAK	0.88626	0.89676	609
GRK4	0.88649	0.89696	610
OXSR1	0.8872	0.89757	611
AMHR2	0.89086	0.90006	612
PIP5K1A	0.89096	0.90013	613
PTK6	0.89896	0.90681	614
RPS6KA5	0.8992	0.90705	615
ACVR1C	0.90038	0.90778	616
DGKI	0.90271	0.90949	617
TEK	0.90409	0.91073	618
STK11	0.90523	0.9117	619
CCRK	0.90707	0.91336	620
TIMELESS	0.9084	0.91434	621
STRADA	0.90921	0.91495	622
DYRK1B	0.9101	0.91553	623
PRKCH	0.91267	0.91803	624
ARAF	0.91351	0.91884	625
PTP4A3	0.91591	0.92104	626
NEK2	0.91961	0.92435	627
MYLK4	0.92043	0.92508	628
UHMK1	0.9214	0.92614	629
PIK3R3	0.92141	0.92614	630
ADAMTS16	0.92184	0.92662	631
MYLK3	0.9239	0.92863	632
MYLK2	0.92488	0.92947	633
TRIB3	0.92707	0.93157	634
PRPF4B	0.92799	0.93256	635
LATS2	0.93172	0.93571	636
PIK3R5	0.93241	0.93648	637
FRK	0.93354	0.93773	638
C9orf96	0.93671	0.94101	639
CDKN2C	0.937	0.9412	640
BMPR1B	0.93743	0.94162	641
CSNK1A1	0.93776	0.9419	642
CDC2L5	0.93951	0.94357	643
CLK2	0.93956	0.94365	644
SFN	0.94057	0.94438	645
GRK1	0.94139	0.94513	646
LATS1	0.94291	0.94642	647
RPS6KA1	0.94339	0.94694	648
ROS1;SLC34A2	0.94581	0.94906	649
ACTR2	0.94636	0.94962	650
GSG2	0.94924	0.95233	651
CDK3	0.95006	0.95301	652
CLK1;PPIL3	0.9501	0.95305	653
RB1	0.95308	0.95561	654
MAP2K4	0.95317	0.95562	655
SPHK2	0.95348	0.95579	656
NUAK1	0.95355	0.95583	657
PTK2B	0.95586	0.95779	658
NRK	0.95744	0.95914	659
PTPRT	0.95758	0.95934	660
MGC16169	0.9585	0.96044	661
PIK3CA	0.95944	0.96141	662
AGK	0.96296	0.96488	663
DCLK3	0.96328	0.96516	664
HIPK3	0.96338	0.96524	665
TESK2	0.96381	0.96575	666
SRPK1	0.96408	0.96588	667
TTN	0.96866	0.96998	668
CASK	0.96884	0.97014	669
PI4K2B	0.97101	0.97232	670
MAP4K5	0.97153	0.97271	671
DGKB	0.97179	0.97298	672
RAGE	0.97196	0.97317	673
UCKL1	0.97215	0.9733	674
ULK2	0.97427	0.9753	675
ATM	0.97575	0.97669	676
CDC42BPA	0.9793	0.97983	677
TRPM6	0.97972	0.98011	678
TSSK3	0.98186	0.98202	679
PBK	0.98234	0.98261	680
ADRBK1	0.98303	0.98342	681
GRK5;TNNT1	0.98406	0.98443	682
GRK5	0.9859	0.98632	683
TRIM24	0.98723	0.9877	684
KALRN	0.98729	0.98776	685
AAK1	0.98792	0.98829	686
CNKSR2	0.98802	0.9884	687
PDGFRA	0.98996	0.99044	688
MAPK7	0.99005	0.99058	689
DAPK2	0.99058	0.99117	690
ARHGEF7	0.99084	0.99141	691
Gabra5	0.99151	0.9919	692
IRAK4	0.99192	0.9923	693
SERPINA2	0.99216	0.99258	694
PRKD3	0.99305	0.99338	695
PLD1	0.9933	0.99362	696
NEK3	0.99336	0.99363	697
TAOK1	0.99354	0.99381	698
NEK1	0.99393	0.9944	699
PIK3R1	0.99444	0.9948	700
KIAA1303	0.99598	0.9962	701
ALK;NPM1;RARA	0.99628	0.9965	702
FLT1	0.99803	0.99815	703
BMP2K;BMP2KL	0.99804	0.99815	704
RASSF5	0.99896	0.9991	705
TAF1L	0.99972	0.99974	706
SLC7A4	0.99985	0.99987	707
MARK2	0.99999	0.99999	708

## Sheet: BIN-67
Gene ID	RRA score	p-value	Rank
CDK6	8.08e-05	0.00030067	1
CDK4	0.00070246	0.0028458	2
MYO3A	0.0008898	0.0034192	3
PAK4	0.00095976	0.0036989	4
C6orf26;MSH5	0.0010426	0.0040065	7
Gabra5	0.0010426	0.0040065	6
FASN	0.0010426	0.0040065	5
PDPK1	0.0030006	0.01174	8
BCKDK	0.0041639	0.015208	9
TIE1	0.0049699	0.017683	10
ADCK5	0.005004	0.017739	11
NEK8	0.0052021	0.018411	13
LRRK1	0.0052021	0.018411	12
PRKCQ	0.005873	0.020704	14
DGKG	0.0066314	0.023165	15
CAMKK1	0.007175	0.024927	16
IKBKE	0.0071826	0.024941	17
SBK1	0.0073053	0.025445	18
MAP2K6	0.0075224	0.026284	19
DGKD	0.0077272	0.026983	20
LCK	0.0080232	0.027836	21
PHKG2	0.0081124	0.028102	22
EPHA4	0.0084761	0.029025	23
BCAT2	0.0084897	0.029053	50
Akt2	0.0084897	0.029053	46
GRM1	0.0084897	0.029053	33
KRT12	0.0084897	0.029053	43
SLC18A1	0.0084897	0.029053	45
GPRC5A	0.0084897	0.029053	41
Arcn1;EG667662	0.0084897	0.029053	54
NQO1	0.0084897	0.029053	52
Pctk1	0.0084897	0.029053	26
PYCR1	0.0084897	0.029053	38
ARHGEF2	0.0084897	0.029053	40
RELA	0.0084897	0.029053	37
PIP5K1A;PIPSL	0.0084897	0.029053	47
Snrk	0.0084897	0.029053	56
PPP1R14D	0.0084897	0.029053	61
Slc35c1	0.0084897	0.029053	57
RAD50	0.0084897	0.029053	27
DHFR;DHFRP1	0.0084897	0.029053	55
SDHA;SDHAP3	0.0084897	0.029053	36
PLD1	0.0084897	0.029053	30
Mapk14	0.0084897	0.029053	58
PRKAB1	0.0084897	0.029053	49
CDK11A	0.0084897	0.029053	60
Snf1lk2	0.0084897	0.029053	32
KCNJ1	0.0084897	0.029053	39
Map3k15	0.0084897	0.029053	34
PLAUR	0.0084897	0.029053	25
HNRNPA2B1	0.0084897	0.029053	59
CPT1A	0.0084897	0.029053	31
ABCC4	0.0084897	0.029053	28
SLC7A4	0.0084897	0.029053	29
Rps6ka1	0.0084897	0.029053	24
OGFOD1	0.0084897	0.029053	35
PSMB5	0.0084897	0.029053	51
PSMB1	0.0084897	0.029053	42
Chuk	0.0084897	0.029053	53
TNF	0.0084897	0.029053	48
SDHD	0.0084897	0.029053	44
ACVRL1	0.0092119	0.031444	62
empty	0.0093443	0.031738	63
ACVR1C	0.011382	0.03852	64
DYRK1B	0.011591	0.039233	65
TRRAP	0.011633	0.039345	66
STK32B	0.012379	0.041583	67
TK1	0.012679	0.042548	68
DGKZ	0.01336	0.044617	69
STK10	0.014289	0.047764	70
AKT2	0.01484	0.049302	71
POLD1	0.015023	0.04989	72
AGER	0.015444	0.051092	73
MASTL	0.015639	0.05168	74
TYRO3	0.015712	0.051931	75
CLEC1B	0.015937	0.05277	76
FASTK	0.016128	0.0534	77
LIG4	0.016533	0.054588	78
GUCY2D	0.016648	0.054952	79
MAPKAP1	0.016831	0.055497	80
HCK	0.017241	0.056658	81
RASSF5	0.017724	0.058084	82
FYN	0.017805	0.058322	83
CAMK2G	0.01796	0.058937	84
INSRR	0.018857	0.061567	85
MAPK8	0.019832	0.064363	86
BRSK2	0.022722	0.072167	87
ATR	0.023019	0.072978	88
PLK1;RPL37A	0.02318	0.073327	89
PPP2R5B	0.024129	0.076152	90
DHDDS	0.024379	0.076838	91
MMAB	0.024953	0.078166	92
AKAP5	0.025767	0.080166	93
PRAGMIN	0.02634	0.081494	94
Pftk2	0.026661	0.082264	95
ADCK4	0.028136	0.085788	96
CAMK1	0.028476	0.086543	97
ROR2	0.029603	0.089396	98
ALPK3	0.029723	0.089675	99
MAP3K12	0.031521	0.094402	100
PAK1	0.033342	0.098485	101
CLK2;CLK2P	0.033461	0.098807	102
RXRA	0.034406	0.10097	103
FRAP1	0.034894	0.10208	104
STK3	0.034949	0.10222	105
ARHGAP29	0.036012	0.10468	106
CPNE3	0.036491	0.10587	107
SYT14	0.037385	0.10784	108
PIK3CD	0.038381	0.1099	109
TYK2	0.038598	0.11019	110
PKN1	0.038644	0.1103	111
ANKK1	0.039174	0.11174	112
TNK1	0.039461	0.11239	113
TRIM24	0.040235	0.11401	114
WNK3	0.041734	0.11741	115
TAOK3	0.042329	0.11879	116
FRK	0.043063	0.12052	117
TRIB1	0.046039	0.12722	118
PIK3C2G	0.04653	0.12819	119
DGUOK	0.047513	0.13029	120
PNCK	0.04774	0.13075	121
PI4KA	0.048183	0.1317	122
Tnik	0.048704	0.13286	123
TEC	0.048889	0.13325	124
CSNK1G2	0.05068	0.13729	125
RET	0.05079	0.13746	126
RPS6KA2	0.050859	0.13756	127
TIMELESS	0.052577	0.14103	128
EPHA1	0.053599	0.1431	129
IRAK3	0.053617	0.14312	130
IRAK1	0.055157	0.14619	131
KIAA1303	0.055258	0.14634	132
MAP3K8	0.056584	0.14896	133
BLK	0.056658	0.14905	134
RAC1	0.056891	0.14954	135
MYO3B	0.058524	0.15284	136
ADCK1	0.05873	0.15311	137
PKLR	0.059684	0.15519	138
PRKAA1	0.060405	0.15644	139
STK16	0.060793	0.15719	140
hCG_1988300;KRT126P;KRT5;KRT6A;KRT6B;KRT6C;KRT7;KRT75;KRT79;KRT8;KRT8P12;TTBK2	0.061513	0.1586	141
DAPK1	0.06224	0.16039	142
SGK3	0.06335	0.16269	143
STYK1	0.065134	0.16624	144
CDKN1B	0.065982	0.16779	145
OAZ1;SPPL2B;ULK2	0.068203	0.1719	146
HDAC10	0.069258	0.174	147
C7orf16	0.071818	0.17901	148
MAPK15	0.072196	0.1796	149
CDK5	0.072328	0.17992	150
RAF1	0.074846	0.18442	151
FLT4	0.074959	0.18456	152
MAP2K7	0.076449	0.1875	153
SPHK1	0.07683	0.18808	154
RIPK1	0.077185	0.18867	155
MAPK12	0.077301	0.18889	156
FES	0.077618	0.18954	157
FAM119A;FKSG49;NEK5;ORC6L;SLC25A16;tcag7.1056	0.077897	0.19013	158
DAPK3	0.078133	0.19055	159
CSNK1E	0.078518	0.19126	160
PRKCZ	0.078759	0.19168	161
RIPK4	0.079788	0.19396	162
EPHB2	0.080073	0.19454	163
MOS	0.080276	0.19484	164
MAP4K1	0.080939	0.19622	165
STK17A	0.084022	0.20129	166
TTBK2	0.084268	0.2017	167
MAPK1	0.087354	0.20766	168
DYRK3	0.087535	0.20798	169
DGKQ	0.089687	0.21189	170
STK33	0.091067	0.21439	171
MAPK11	0.091349	0.21485	172
LIMK2	0.091497	0.21505	173
STK39	0.092447	0.21684	174
DCLK2	0.093335	0.21832	175
TSSK1B	0.093859	0.21916	176
SRC	0.094512	0.22049	177
PLK1	0.096216	0.22335	178
MAPKAPK5	0.096618	0.22395	179
AURKB	0.098409	0.22714	180
PIP5K1A	0.098434	0.22716	181
RNASEL	0.099101	0.22816	182
STK35	0.099243	0.22829	183
NRBP2	0.099405	0.22862	184
ULK3	0.10172	0.2325	185
CAMK1G	0.10328	0.23527	186
ITSN1	0.1053	0.23854	187
RPS6KA4	0.10682	0.24135	188
ACVR2B	0.10751	0.24269	189
RPS6KB1	0.10884	0.24524	190
HSPB8	0.10919	0.24566	191
SYK	0.10954	0.24626	192
MYB	0.11027	0.24715	193
NTRK1	0.11052	0.24759	194
DCLK1	0.11106	0.24837	195
FGR	0.11161	0.24932	196
STRADA	0.11181	0.24957	197
NEK7	0.11186	0.24963	198
MERTK	0.11292	0.25131	199
PIK3C3	0.11295	0.25134	200
A2ML1;ABCB9;ABHD12B;ABL2;ABLIM2;ACAN;ACBD3;ACE;ACOT11;ADPGK;ADRBK1;AICDA;AK3;AK7;AKIRIN1;ALKBH1;ANKHD1;ANKRD10;ANKRD12;ANKRD28;ANXA2;AP1S3;AP2A2;AP3S2;AP4M1;APOBEC3A;APPBP2;ARFGAP2;ARGLU1;ARHGAP21;ARHGAP29;ARHGAP8;ARL2;ARL5C;ATAD2;ATAD3B;ATF6B;ATM;ATOX1;ATP1A2;ATP1B3;ATP5D;ATP6V1D;ATP8B1;ATP9B;ATXN2;B3GNT6;BAD;BARX2;BAZ2B;BIN3;BMP2K;BMPR2;BMS1P5;BOLL;BRCA1;BRSK1;C10orf104;C10orf118;C10orf32;C10or…	0.11335	0.25199	201
ERBB3	0.11348	0.25217	202
NLK	0.11391	0.25296	203
CRKRS	0.11431	0.25356	204
RIOK2	0.11458	0.2541	205
SNF1LK2	0.11485	0.25464	206
TXK	0.11499	0.25478	207
TSSK6	0.11522	0.25521	208
CSK	0.11571	0.25617	209
TGFBR2	0.11756	0.25945	210
PIM1	0.11762	0.25959	211
MAP2K1	0.11891	0.26159	212
BRAF;KIAA1549	0.11992	0.26324	213
ULK4	0.12017	0.26353	214
STK19	0.12035	0.26384	215
PLCZ1	0.12079	0.26459	216
FGFR3	0.12255	0.26761	217
MAP3K11	0.12266	0.26787	218
NEK10	0.12267	0.26789	219
CCRK	0.12531	0.27189	220
STK32A	0.12704	0.27472	221
MAPK10	0.12853	0.27742	222
MAPK13	0.13014	0.27981	223
LMTK3	0.13118	0.28144	224
AKT1	0.1348	0.28732	225
TGFBR1	0.13565	0.28865	226
RPS6KA6	0.13601	0.28929	227
CHEK1	0.1376	0.29181	228
CDC2L2	0.13867	0.29348	229
DDR1	0.14017	0.29599	230
MAP4K3	0.14113	0.29767	231
Mef2c	0.1422	0.29947	232
CDC2	0.14362	0.30185	233
HUNK	0.14378	0.30196	234
PIK3R2	0.14411	0.30256	235
MAPK4	0.14583	0.30502	236
MYLK3	0.14857	0.30919	237
EPHA10	0.14907	0.30992	238
BTK	0.14998	0.31122	239
PIM2	0.15018	0.31147	240
OBSCN	0.15087	0.31234	241
ERBB2	0.15125	0.31296	242
RYK	0.15389	0.31706	243
C8orf44;SGK3	0.15439	0.31803	244
PKMYT1	0.1554	0.31957	245
PINK1	0.15666	0.32143	246
EEF2K	0.15678	0.32166	247
MCRS1;MKNK1	0.15779	0.3232	248
ACOT11;ALDH1L2;C11orf88;CHEK1;CROCCL1;DOCK8;DYDC1;KIAA1652;LAT2;SFT2D1;SNX1;UBL5;VWA5B1;ZNF490	0.16071	0.32742	249
GCK	0.16138	0.3284	250
ULK1	0.16148	0.32856	251
CENPF	0.1625	0.33033	252
BRD4	0.1627	0.3306	253
KIAA1804	0.16389	0.33221	254
WEE1	0.16482	0.33342	255
FLT1	0.16671	0.33587	256
CDC2L1;CDC2L2	0.16705	0.33637	257
PIK3CA	0.16755	0.33702	258
STK40	0.16833	0.33828	259
BMP2K	0.16839	0.33839	260
KDR	0.16874	0.33898	261
JAK1	0.16879	0.339	262
KSR2	0.16929	0.33975	263
JMJD2B;STK24	0.16935	0.33987	264
MAPK14	0.16935	0.33989	265
RPS6KA1	0.17038	0.34141	266
LTK	0.1723	0.34386	267
STK25	0.17261	0.34429	268
EIF2AK3	0.17296	0.34475	269
ROS1	0.17305	0.34488	270
MAP3K4	0.17364	0.34569	271
EPHB4	0.1751	0.34791	272
CAMKK2	0.17729	0.35121	273
ALK	0.18032	0.35562	274
C21orf58;C8orf49;CORO7;DACT3;DKFZp566H0824;DUXAP10;EHD4;F2RL3;FAM180A;FBXL18;FBXL22;FBXO43;FGFR1;FLJ39632;FLVCR2;KHDRBS2;LIAS;LIMS1;MARVELD3;MBTD1;MIA3;NFAT5;PRAM1;PRR3;PTCH1;RASSF6;SERPINB11;SFI1;SFRS14;SLC35E2;SNHG10;SORBS2;TCF12	0.18082	0.35623	275
CDKL5	0.18268	0.35911	276
PDPK1;PDPK2	0.18275	0.35917	277
PRKDC	0.18306	0.35963	278
FLT3	0.18499	0.36265	279
CDK2	0.18568	0.3635	280
TLK2	0.18601	0.36398	281
PKN2	0.18713	0.36562	282
PRKACG	0.19191	0.37146	283
PPP2R4	0.19199	0.37148	284
CERK	0.19318	0.3728	285
MAP4K2	0.19338	0.373	286
PDK2	0.19372	0.37359	287
ANTXR1	0.19489	0.37494	288
CIT	0.1974	0.37831	289
SGK493	0.19872	0.37975	290
HIPK2	0.20085	0.38209	291
TRIM33	0.20271	0.38408	292
AURKA;AURKAPS1	0.20374	0.38519	293
YSK4	0.20439	0.38605	294
CDK8	0.20461	0.3864	295
MAPK7	0.20631	0.38833	296
PRKD2	0.20865	0.39093	297
CDK9	0.21235	0.395	298
TESK1	0.21307	0.39561	299
KSR1	0.21462	0.39742	300
TTBK1	0.21636	0.39953	301
C18orf15;C22orf25;FAM3A;FLJ45055;ITK;ZNF529	0.21641	0.3996	302
DMPK	0.21848	0.40209	303
AATK	0.21971	0.40357	304
MAP3K14	0.22306	0.40719	305
TSFM	0.22386	0.40806	306
NTRK3	0.22536	0.4096	307
PDGFRB	0.22623	0.41069	308
STK32C	0.22719	0.41157	309
MAST3	0.23064	0.4154	310
FGFR1	0.23168	0.41656	311
PRKAA2	0.232	0.41681	312
NEK6	0.23305	0.41809	313
C9orf96	0.23328	0.41846	314
GRK4	0.23558	0.42115	315
NEK2;NF1L2	0.23607	0.42167	316
MAPK6	0.23738	0.42327	317
EIF2AK4	0.23846	0.4245	318
CAMK1D	0.23905	0.42525	319
IGF1R	0.24033	0.42664	320
ACVR1B	0.24236	0.42912	321
EIF2AK1	0.24338	0.43004	322
MAPKAPK2	0.24428	0.43111	323
ABL1;BCR	0.24471	0.43168	324
PIK3CB	0.24913	0.4366	325
ERBB4	0.25113	0.43917	326
PKN3	0.25233	0.44063	327
NEK9	0.25548	0.44368	328
TSSK2	0.25565	0.44386	329
BRSK1	0.25646	0.44463	330
CSNK1G3	0.25756	0.4458	331
PIM3	0.25919	0.4475	332
PDK1	0.25973	0.44814	333
FGFR2	0.26153	0.45007	334
ABHD1;ACTR10;ADAMTS14;AFMID;ANKRD62;ATP2B4;ATXN3;BMS1P5;C1orf201;C5orf28;C9orf85;CAMK1D;CAMK2G;CAPN2;CASP2;CD84;CIAO1;CNOT4;CROCCL1;CSNK1G2;CYP17A1;DLGAP4;DNAJC2;EXOC3;FAM161B;FAM65C;FKBP9;FLJ30594;FLJ32214;FLJ42627;GABPB2;GJD4;GLG1;HSPA14;KIAA0509;KIAA0922;KIF6;KLC3;LACTB;MAP3K11;MAP3K12;MDM4;MED29;METRN;MIB2;MLLT6;MPV17;MRP63;MSI2;NFKBIL2;NPHP1;NPHP3;PAFAH1B2;PDCD7;PHACTR4;PHAX;PL	0.26169	0.45019	335
CABC1	0.26382	0.45219	336
MAK	0.2643	0.4527	337
MAP3K6	0.26583	0.45447	338
CLK1;PPIL3	0.26676	0.45535	339
MATK	0.26867	0.45751	340
LIMD2;MAP3K3	0.27003	0.45898	341
ERN2	0.27042	0.45934	342
AARSD1;ACOXL;ADSSL1;AGAP11;AKAP13;BCR;BMP8A;C12orf72;C19orf30;C19orf50;C1orf146;C6orf25;C8orf79;CAPN2;CCL16;CDC42BPA;CDKAL1;CHRNB4;CRX;CS;DDX60;DKFZp451M2119;DNAJB13;DNAJC24;ECT2;EME2;ENPP1;FAM118A;FAM129C;FAM175A;FAM98C;FLJ33360;FLJ34077;GAP43;GGCT;GK5;GPR144;HAVCR1;HBS1L;HIGD1A;IL12RB1;INO80C;IRGQ;JAKMIP2;KBTBD2;KIAA1328;KIAA1659;KIAA1661;KLHL21;KLRK1;LRTOMT;MED17;MED25;MET;MRPS16;MS4A10;MXRA7;…	0.27122	0.46011	343
PASK	0.28488	0.47443	344
MAP3K7	0.28639	0.47615	345
PTPRT	0.28661	0.47639	346
CAMK4	0.28735	0.47717	347
NUAK2	0.28739	0.47727	348
HIPK1	0.29038	0.48055	349
BRD2	0.29139	0.48173	350
ABL1	0.29191	0.48244	351
CDK7	0.29367	0.48436	352
TEX14	0.29726	0.48791	353
PAK6	0.29837	0.48918	354
PRKD1	0.29919	0.48994	355
VRK2	0.30044	0.49122	356
MINK1	0.30193	0.49276	357
SFN	0.30489	0.49569	358
PTK7	0.30539	0.49634	359
MARK3	0.30654	0.49738	360
MAP3K9	0.3071	0.49801	361
YES1	0.30842	0.49931	362
CDKL2	0.30857	0.49939	363
TSSK4	0.30959	0.50041	364
EPHA6	0.31043	0.50132	365
CSNK1G1	0.31264	0.50334	366
VRK1	0.31281	0.50349	367
MAP2K3	0.31402	0.50461	368
INSR	0.31482	0.50535	369
ALPK1	0.31718	0.50775	370
RIOK1	0.31793	0.5083	371
MAP2K2	0.32078	0.51121	372
SGK1	0.32247	0.51266	373
A1BG;ABCC12;ABLIM1;ADRBK2;AIPL1;AKAP5;ALDH7A1;APLP1;ARHGAP26;ATCAY;C14orf153;C18orf45;C1orf43;C4orf3;C9orf100;CDS2;CENPN;DBF4B;DFFA;EMR2;ERAP2;FBXO11;FLJ12331;FLJ35776;FLJ41856;GAK;GALNS;HCRP1;HJURP;IL1R1;KIAA1958;KLHL18;LRRC2;METTL2B;MKNK1;MPHOSPH9;NHSL1;NME6;NPHS1;ORAI2;PIGX;PLD2;PTPN18;RAB11FIP4;RP1	0.32604	0.51588	374
TRIO	0.32656	0.51641	375
PCTK3	0.32781	0.51767	376
MAP4K5	0.32867	0.51862	377
CSF1R	0.32903	0.519	378
LIMK1	0.32971	0.51967	379
PXK	0.33127	0.52115	380
PTPN21	0.33407	0.52382	381
ADRBK1	0.3355	0.52526	382
CDC7	0.33595	0.52564	383
STK17B	0.33766	0.52725	384
ANKRD54;DYNC2LI1;KIAA1324;LATS1;MDM4;MED31;PIGR;PMM2;RNF114;RRP15;SPIRE2;TINAGL1;TSGA14;TTC18;ZNF542;ZNF665	0.33974	0.52922	385
SYT4	0.34033	0.52982	386
CSNK1A1	0.34332	0.53295	387
ROCK2	0.34405	0.53378	388
MAPK9	0.34441	0.53421	389
CLK3	0.34473	0.53452	390
AMHR2	0.3449	0.53469	391
DGKI	0.34543	0.53521	392
CLK2	0.34633	0.53603	393
PI4KA;PI4KAP1;PI4KAP2	0.34674	0.53641	394
GUCY2F	0.34829	0.53786	395
TNK2	0.35284	0.5416	396
MYLK	0.35289	0.54168	397
MAP3K13	0.35316	0.5419	398
ADRBK2	0.35324	0.54203	399
RIPK5	0.35337	0.54216	400
CDC42BPG	0.35415	0.54279	401
TP53RK	0.35656	0.54516	402
PLK3	0.35671	0.54527	403
EIF2AK2	0.35815	0.54638	404
ATM	0.36028	0.54806	405
RPS6KL1	0.36242	0.54993	406
STK4	0.36348	0.55105	407
MYLK4	0.36546	0.55305	408
CSNK1A1L	0.36607	0.55369	409
EPHB6	0.37045	0.55759	410
MAST4	0.37283	0.55982	411
PLK2	0.37361	0.56043	412
MKNK1	0.37529	0.5618	413
GRK6	0.37551	0.56199	414
GRK5	0.37637	0.56287	415
PRKX	0.37798	0.56452	416
FER	0.3794	0.56568	417
CSNK1D	0.38025	0.56668	418
MET	0.38307	0.56919	419
BUB1B	0.3887	0.57492	420
RPS6KB2	0.39152	0.57773	421
DYRK2	0.39874	0.58471	422
SPEG	0.40145	0.58747	423
DYRK1A	0.40165	0.58768	424
PIK3R4	0.40187	0.58796	425
EPHA2	0.4027	0.5887	426
PRPF4B	0.40312	0.58905	427
TEK	0.40734	0.59316	428
LIMK2;PPP1R14B;PPP1R14BP1	0.40774	0.59356	429
MST1R	0.40845	0.59446	430
PI4KB	0.40931	0.59537	431
NRBP1	0.41127	0.59721	432
TRPM7	0.41212	0.59784	433
SRMS	0.41282	0.5985	434
AAK1;ATF3;C1orf187;C9orf80;CALCOCO2;CLDN19;DFFA;FBLIM1;GGPS1;GNB5;ICA1L;KIAA1033;LRRC58;MARK4;NCRNA00084;NUP50;OBFC2B;POL3S;PRINS;RNF125;RP4	0.4151	0.60072	435
DGKE	0.41814	0.60321	436
DUSP10	0.41999	0.60525	437
PCTK2	0.42126	0.60636	438
ALPK2	0.42162	0.60665	439
SLTM	0.42217	0.6071	440
EPHA5	0.42492	0.60973	441
CSNK2A1;CSNK2A1P	0.42583	0.61051	442
PRKG2	0.43186	0.61587	443
PFTK2	0.43524	0.61917	444
NEK3	0.43708	0.62064	445
PIK3C2B	0.43874	0.62192	446
PAK3	0.43885	0.62198	447
TBK1	0.43984	0.62261	448
PIK3C2A	0.44594	0.62841	449
TLK1	0.44738	0.6298	450
SLK	0.44872	0.63101	451
AKT3	0.45538	0.63743	452
NEK11	0.45541	0.63745	453
CNKSR2	0.45842	0.63996	454
ADAMTS16	0.45885	0.64051	455
TSSK3	0.46115	0.64262	456
MOCOS	0.46671	0.64746	457
ROR1	0.47203	0.65206	458
PDIK1L	0.47692	0.65631	459
PHKG1	0.47907	0.65814	460
PI4K2A	0.47937	0.65849	461
PDK3	0.48436	0.6627	462
TESK2	0.48492	0.66321	463
GSK3A	0.48678	0.66487	464
MAP2K5	0.48771	0.66557	465
RIPK2	0.48957	0.66719	466
TRIB3	0.49244	0.66964	467
CASK	0.49274	0.66988	468
MAST1	0.49458	0.67162	469
AURKA	0.49546	0.67232	470
RP6	0.49721	0.67371	471
PLK4	0.4979	0.6742	472
CDKN2C	0.50119	0.67691	473
MYLK2	0.50655	0.67993	474
TRIB2	0.50666	0.68001	475
NUAK1	0.50732	0.68049	476
MAP3K7IP1	0.51081	0.68262	477
ITK	0.51226	0.68344	478
GAK	0.51599	0.68566	479
ACTR2	0.51888	0.68736	480
BMPR1A	0.51906	0.68745	481
RAGE	0.53243	0.69592	482
MAPK3	0.53969	0.70045	483
BMP2K;BMP2KL	0.54296	0.70282	484
CTDSPL	0.54467	0.70391	485
LATS2	0.54643	0.70514	486
CCL13	0.55528	0.71068	487
PAK2	0.55692	0.71165	488
PIK3R3	0.56474	0.71654	489
NPR1	0.56689	0.7178	490
ATP10B;C18orf45;FAM115C;GATAD1;GLIPR1L2;KLRD1;MAPK10;OR1J2;SLC2A3;UBE3B	0.56732	0.71805	491
SCYL2	0.56846	0.71884	492
NEK5	0.5719	0.72089	493
VRK3	0.57329	0.72184	494
IRAK2	0.57385	0.72226	495
ROS1;SLC34A2	0.5835	0.72837	496
SERPINA2	0.58499	0.72944	497
CDC2L6	0.5865	0.7304	498
RIPK3	0.59062	0.73304	499
DGKA	0.59231	0.73422	500
PBK	0.59287	0.73458	501
LYN	0.59307	0.73471	502
SCYL3	0.59411	0.73535	503
PRKG1	0.59671	0.73717	504
CDK5R1	0.59741	0.7376	505
MAP3K3	0.60667	0.74418	506
SNRK	0.60797	0.74522	507
ICK	0.6114	0.7475	508
NEK1	0.61175	0.74773	509
GUCY2C	0.61715	0.75122	510
CAMK2B	0.61723	0.75125	511
PRKY	0.61915	0.75245	512
STRADB	0.6199	0.75293	513
SGK269	0.62485	0.75637	514
KALRN	0.62607	0.75732	515
WNK1	0.62863	0.759	516
LATS1	0.62875	0.75911	517
CCL14;CCL15	0.63091	0.76066	518
PRKCG	0.6311	0.76078	519
TAF1	0.63377	0.76236	520
PIK3R5	0.63453	0.76289	521
SRPK3	0.63871	0.76552	522
ABL2	0.63875	0.76553	523
GSK3B	0.64053	0.76679	524
CAMK2A	0.6406	0.76682	525
BRAF	0.64432	0.76931	526
C4A;C4B;STK19	0.64537	0.77	527
DDR2	0.65037	0.77351	528
CDKL4	0.65111	0.77407	529
GRK7	0.65175	0.77456	530
SRPK1	0.65186	0.77465	531
PRKCE	0.65409	0.77605	532
PTPRU	0.6549	0.77661	533
DUSP12	0.65516	0.77675	534
ACVR2A	0.65698	0.77774	535
MAP2K4	0.66354	0.78161	536
UHMK1	0.66419	0.78199	537
BUB1	0.66422	0.782	538
NCOA4;RET	0.66533	0.7828	539
DYRK4	0.66575	0.78308	540
RPS6KA5	0.66624	0.78343	541
ATM;NPAT	0.66654	0.78363	542
WNK4	0.66681	0.78379	543
FGFR4	0.66747	0.78423	544
PIK3CG	0.66853	0.78488	545
JMJD7	0.6686	0.7849	546
HIPK4	0.67158	0.78684	547
MAP3K5	0.67361	0.78814	548
MAP3K15	0.67573	0.78951	549
PRKACA	0.67663	0.79023	550
CLASP1	0.67916	0.7915	551
PSKH2	0.68083	0.7928	552
PCTK1	0.68217	0.79372	553
CSNK2A2	0.68347	0.79431	554
MAP4K4	0.68481	0.79523	555
SGK2	0.69061	0.79898	556
MAP3K10	0.6916	0.79969	557
TAOK1	0.69209	0.80003	558
TAOK2	0.69416	0.80122	559
MYCT1	0.69452	0.80137	560
AKT1;PPP3R1	0.69511	0.80186	561
MUSK	0.6965	0.80267	562
AURKC	0.69835	0.80365	563
ZAP70	0.69845	0.80369	564
MRE11A	0.69988	0.80462	565
PIK3R1	0.69999	0.80471	566
MELK	0.70071	0.80522	567
A2ML1;ABCB5;ABCG1;ABL2;ACYP2;ADAT1;ADRBK1;AGMAT;AKAP11;AKIRIN1;ALG1;ANKHD1;ANKRD36B;AP1S3;AP3M1;APLP1;ARL5C;ARNTL2;ARSB;ATF7IP;ATP5F1;ATP6V1H;AVL9;AZGP1P1;BRUNOL4;C10orf18;C12orf65;C14orf105;C17orf101;C19orf20;C19orf34;C19orf42;C1orf163;C2;C20orf70;C4orf34;C6orf150;C6orf89;C8orf50;C9orf68;CACYBP;CAPRIN2;CASP10;CBFA2T2;CCL5;CCR6;CD164;CD22;CD276;CD37;CD40;CHKA;CHM;CHST6;CIDEC;CKS1B;CLINT1;CMBL;CNN…	0.70286	0.8065	568
STK11	0.70667	0.80909	569
EGFR	0.70712	0.80929	570
ULK2	0.71071	0.81155	571
CDKL3	0.71841	0.81601	572
PRKCI	0.71854	0.81613	573
CHUK	0.72584	0.82099	574
MKNK2	0.7269	0.82172	575
WWP2	0.72778	0.82225	576
PFTK1	0.72793	0.82235	577
NIN;PDGFRB	0.73652	0.82796	578
DGKH	0.73779	0.82877	579
NRK	0.73788	0.82888	580
LONP1	0.73855	0.82931	581
BMPR1B	0.74193	0.83152	582
CDC42BPB	0.75031	0.83654	583
SYT16	0.75112	0.8371	584
RIOK3	0.7569	0.84061	585
EPHA7	0.76129	0.84358	586
DGKB	0.76207	0.84415	587
CLK4	0.76293	0.84479	588
PRKD3	0.76469	0.8459	589
ERN1	0.76506	0.84622	590
CAMKV	0.76538	0.84647	591
STK24	0.76573	0.84681	592
EPHB3	0.76749	0.84801	593
MLKL	0.77347	0.85174	594
CA3	0.77405	0.85212	595
LMTK2	0.77471	0.85253	596
BMPR2	0.77513	0.85283	597
ACVR1	0.77543	0.853	598
EPHA8	0.77796	0.85482	599
PRKCB	0.78501	0.85924	600
TNIK	0.78615	0.85991	601
CDK3	0.79056	0.86285	602
TTK	0.79293	0.8645	603
EPHB1	0.79451	0.86548	604
1110007M04Rik	0.79608	0.86662	605
NR4A3	0.79622	0.86675	606
RORA	0.79997	0.8692	607
PTK2	0.80107	0.87009	608
NTRK2	0.80113	0.87011	609
PTK2B	0.80552	0.87292	610
GRK1	0.80611	0.87342	611
STK31	0.8125	0.87753	612
SMG1	0.8148	0.87852	613
BRD3	0.81498	0.87861	614
RAF1;RAP1A	0.81844	0.88012	615
ZAK	0.82169	0.88194	616
CDC42BPA	0.82172	0.88195	617
RPS6KC1	0.82428	0.8831	618
CHEK2	0.82433	0.88312	619
CDK10	0.8246	0.88331	620
EPHA3	0.82492	0.88347	621
IKBKB	0.83493	0.88854	622
WNK2	0.83806	0.89008	623
BMX	0.83875	0.89052	624
TRIM28	0.8415	0.89192	625
RPS6KA3	0.84218	0.89219	626
AGK	0.84252	0.89247	627
CLK1	0.84289	0.89254	628
CDC2L5	0.84755	0.8947	629
MAP3K2	0.84759	0.89475	630
MAP3K12;PCBP2	0.84823	0.89501	631
SPHK2	0.85437	0.89809	632
MAST2	0.85722	0.8996	633
SCYL1	0.86323	0.90258	634
PRKAG2	0.86402	0.90294	635
KIAA0999	0.86519	0.90363	636
GSG2	0.86728	0.90462	637
SMYD5;TELO2	0.86789	0.90494	638
GOPC;ROS1	0.86868	0.90536	639
JAK3	0.86992	0.90609	640
ABL1;BCR;ETV6	0.87116	0.9068	641
Trib2	0.8731	0.9076	644
Pkdcc	0.8731	0.9076	645
Map3k5	0.8731	0.9076	642
2610207I05Rik	0.8731	0.9076	643
SGK196	0.87788	0.91044	646
TRPM6	0.87788	0.91044	647
Tex14	0.87876	0.91093	648
PRKCH	0.87926	0.91125	649
MARK1	0.88115	0.91231	650
MGC16169	0.88544	0.91442	651
SRPK2	0.89061	0.91715	652
FPGT;TNNI3K	0.89112	0.91737	653
MORC3	0.8941	0.91894	654
FLJ25006	0.89683	0.92037	655
RNMT	0.89825	0.92119	656
CDKL1	0.89849	0.92133	657
UCKL1	0.89887	0.92146	658
PRKCD	0.89985	0.92197	659
MAP3K1	0.90271	0.92344	660
DNAJA3	0.90334	0.92395	661
HDAC10;MAPK12	0.90505	0.9249	662
RB1	0.90572	0.92527	663
ARAF	0.91101	0.92839	664
BRDT	0.91203	0.92905	665
ALK;NPM1;RARA	0.91376	0.93011	666
IRAK4	0.91543	0.93095	667
MGC42105	0.91853	0.93299	668
PAK7	0.92141	0.93474	669
PDGFRA	0.9216	0.93491	670
DCLK3	0.92245	0.93541	671
PTP4A3	0.9346	0.94323	672
SNF1LK	0.93579	0.94393	673
KIT	0.93596	0.9441	674
STK36	0.9363	0.94439	675
NEK2	0.94014	0.94719	676
DUSP14	0.95166	0.95596	677
PRKACB	0.95232	0.95643	678
AAK1	0.95303	0.95692	679
TAF1L	0.9545	0.95803	680
HIPK3	0.9578	0.9607	681
LRRK2	0.96145	0.96355	682
STK38L	0.96318	0.96516	683
ROCK1	0.96649	0.96825	684
DAPK2	0.96655	0.96832	685
EWSR1;NR4A3	0.96679	0.96857	686
OXSR1	0.96997	0.97149	687
MAPKAPK3	0.97003	0.97151	688
JAK2	0.97057	0.972	689
PDK4	0.97188	0.97334	690
PIK3R6	0.9765	0.97769	691
PRKCA	0.97672	0.97784	692
Pik3r1	0.98049	0.98135	693
TTN	0.98228	0.98283	694
TNNI3K	0.98343	0.98409	695
MARK2	0.98425	0.98482	696
ILK	0.98566	0.98598	697
PRKX;PRKY	0.98782	0.98829	698
PTK6	0.99242	0.99272	699
ARHGEF7	0.99304	0.99336	700
PI4K2B	0.99378	0.99384	701
MARK4	0.99575	0.99564	702
Tssk2	0.99598	0.99577	703
CAMK2D	0.99718	0.99686	704
Erbb4	0.99836	0.99824	705
NEK4	0.99923	0.99924	706
GRK5;TNNT1	0.99926	0.99925	707
Ick	0.99966	0.99964	708
