# Supplementary material for: CDK4/6 inhibitors target SMARCA4-determined cyclin D1 deficiency in hypercalcemic small cell carcinoma of the ovary
Source: Nat Commun. 2019 Feb 4;10:558. doi: 10.1038/s41467-018-06958-9 (PMC6361890; doi:10.1038/s41467-018-06958-9)
Supplement: Supplementary file 5 — Supplementary Data 2 [file 41467_2018_6958_MOESM5_ESM.xlsx]

## Sheet: Genes up-regulated in SCCOHT1
Gene ID	log2FoldChange	adjusted p value
ECE1	2.23187	0
EPHB2	2.7439	0
TRNP1	3.87724	0
SLC9A1	2.36134	0
PTPRU	3.36924	0
SERINC2	3.56767	0
BCAR3	3.0442	0
KCNC4	2.34138	0
ECM1	4.71565	0
S100A16	4.60412	0
RGS5	2.96795	0
NFASC	2.5159	0
CAPN2	2.11615	0
UNC5B	3.36454	0
ACTA2	5.17946	0
HTRA1	4.12581	0
MICAL2	4.04875	0
CD44	4.75829	0
CD82	4.77401	0
EHD1	3.23934	0
CCND1	3.28563	0
PDE2A	5.28832	0
SYTL2	5.3999	0
GLIPR1	3.53945	0
ANKRD13A	3.15052	0
FBN1	4.37914	0
MYO1E	3.25754	0
CA12	4.72794	0
SMAD3	2.49285	0
CORO2B	2.99694	0
SEMA7A	3.24697	0
ITGAX	9.45663	0
ADGRG1	2.75434	0
VTN	3.10894	0
IGFBP4	4.16048	0
PLCD3	2.53748	0
ITGA3	4.91075	0
CACNA1G	3.85127	0
TTYH2	3.13006	0
TIMP2	2.22253	0
LGALS3BP	2.80371	0
SMARCA4	6.68604	0
AXL	2.29797	0
TGFB1	2.44762	0
FHL2	3.75446	0
SLC20A1	2.72564	0
ITGA6	5.03291	0
PRNP	2.0944	0
ACSS2	2.32861	0
TGM2	4.1863	0
MMP9	9.98709	0
SEC14L2	2.20281	0
OXTR	5.19098	0
SH3BP5	3.69418	0
MAPKAPK3	2.51186	0
ARL6IP5	2.9364	0
DCBLD2	3.48315	0
HEG1	2.9389	0
SEL1L3	3.25303	0
P4HA2	2.34124	0
HBEGF	3.63422	0
SYNPO	5.95136	0
SERPINE1	6.45294	0
CPA4	10.606	0
MEST	3.60746	0
PODXL	4.61611	0
CTSB	2.67684	0
LOXL2	4.06554	0
RDH10	3.56683	0
MATN2	3.94005	0
FBXO32	5.92589	0
ADAMTSL1	2.69786	0
TRAF1	6.88479	0
SAT1	2.60157	0
OLFML2A	3.84826	3.01247e-302
TPM1	2.89469	8.9789e-301
TMEM158	4.2283	4.07551e-300
MYOF	2.75781	1.26377e-293
ATP8B1	4.89491	6.18787e-291
SH3KBP1	2.07546	1.35112e-289
LTBP3	2.22464	4.76152e-289
ITGA2	7.33519	6.63981e-288
FAM129B	2.31408	2.52746e-284
ALDH2	2.2611	3.19746e-279
S100A4	3.94696	2.89986e-278
ZNF703	4.67094	3.58368e-277
LIMA1	2.17462	3.96563e-274
CEMIP	4.95273	1.44401e-270
SORCS2	6.28171	2.32097e-268
CALB2	4.51361	2.77425e-268
TSPAN18	4.4083	2.26217e-267
STEAP3	2.09781	3.42067e-264
GPC1	2.14184	1.32099e-263
DUSP5	3.19535	3.37899e-260
CREB3L1	3.23792	5.49013e-260
HSPA12A	2.60449	9.89274e-259
IRAK2	3.74333	1.00416e-258
TAGLN	2.64548	5.27184e-258
CYR61	3.07286	3.02163e-255
TBC1D2	3.48328	3.9904e-254
PLA2G4C	2.86691	1.88008e-250
TMEM132E	4.55635	4.7234e-250
SLCO2A1	8.42613	2.54472e-249
NDRG1	4.30693	1.44161e-247
TSPAN15	2.77407	1.82381e-245
PAPSS2	2.87251	2.30431e-245
ENDOD1	2.22029	3.05538e-235
SYNJ2	2.72963	1.60241e-232
ZFP36L1	2.04195	1.09916e-228
EGR3	3.55021	3.50158e-227
IRS1	2.90609	1.43367e-225
C14orf132	2.23916	2.5255e-225
RAB3B	2.15878	5.78082e-225
SNCG	5.22376	1.15604e-224
TNS1	7.14399	8.34036e-224
CITED2	2.56535	2.45604e-217
SMIM3	3.32129	2.97828e-216
SPOCD1	7.77283	3.66243e-216
STK17A	2.85102	9.431e-214
ELFN2	3.84666	3.99673e-211
TLN2	3.82195	7.75881e-210
BMP1	2.0301	6.35003e-209
ERI1	2.52794	1.41706e-208
S100A3	6.03772	1.9789e-208
CLDN4	2.72893	9.88513e-208
SMOX	2.60653	5.96106e-207
S1PR3	2.2267	1.02894e-206
PXYLP1	3.0729	1.55545e-203
FYN	2.06234	6.78251e-202
MTSS1	5.05172	1.55947e-201
EHD4	2.30864	2.64548e-194
RAC2	4.01393	1.12836e-193
KRT17	5.38045	2.40937e-193
AKR1B1	2.33849	9.43078e-191
AQP1	5.59797	2.25006e-178
KRT13	10.6153	3.93587e-178
COL18A1	2.26876	1.43056e-176
PRR9	4.19575	2.09663e-175
FLNA	2.11409	1.03299e-173
CHST1	5.99572	1.25081e-173
CDKN2B	3.33644	1.25382e-170
GLI2	5.20457	1.80228e-170
WNK4	4.41352	1.43219e-166
BCAM	2.31055	1.99771e-166
BCL6	3.7485	8.72102e-165
RGL1	3.11867	1.65573e-164
NUPR1	4.30959	1.91379e-164
SYT7	3.31718	3.62836e-163
COL16A1	4.82469	1.05058e-162
RASD2	4.20165	2.94798e-162
CHST8	4.01419	1.57441e-161
LAMB3	9.08158	6.52597e-158
COL5A1	2.37225	3.22305e-157
ARHGEF3	2.23465	5.44788e-157
DLX3	5.751	5.80179e-154
FADS3	2.21487	1.89606e-153
GPNMB	7.50617	1.1723e-151
PLAT	2.27198	8.50104e-148
LAMB1	5.38163	1.2067e-147
TRIML2	4.28155	1.31142e-147
THSD1	2.2739	8.55238e-145
ANGPTL4	2.30546	4.11227e-143
ADORA1	5.71859	7.24001e-143
STRA6	8.12061	1.43652e-140
ARL4D	2.43106	4.32786e-140
SLC22A23	2.62055	8.39568e-140
TRPS1	2.59211	2.10287e-137
NTSR1	4.19377	3.31888e-137
IL34	5.73958	3.99735e-137
PREX1	3.07729	4.68114e-136
UPP1	2.23321	2.86919e-135
ITGB3	5.09879	9.91541e-134
CHST2	3.86053	1.13022e-133
TIMP3	6.31152	3.14687e-133
ST3GAL5	3.29176	1.42764e-132
CPPED1	2.4602	1.94092e-132
PPP1R12B	2.38548	4.03564e-129
CAPG	3.03427	1.24009e-128
FAM174B	4.47958	2.19227e-128
LRRC8C	2.29942	2.26236e-128
COL27A1	2.57087	2.20523e-126
MN1	2.76814	2.51594e-126
JAG1	4.35345	3.07831e-126
SLC7A8	4.70092	1.35799e-125
SCN5A	5.66853	9.91514e-125
XYLT1	5.47538	6.27986e-124
WNT7B	5.22847	1.04585e-123
MEGF6	2.49809	2.30937e-123
CABLES1	2.31615	3.39734e-123
DGAT2	3.0234	9.89989e-123
SH3PXD2A	2.20763	1.9048e-122
HPCAL1	2.10788	1.24093e-120
PLEKHG4	7.1318	8.98504e-120
HSPB8	3.08709	1.10967e-119
SOCS1	3.28705	2.96534e-119
SBSN	6.64532	7.26754e-118
SPOCK1	7.33343	2.57381e-117
PPP1R14C	3.58116	4.40319e-117
CCL5	6.1917	1.36305e-116
TSPAN10	3.29161	1.45972e-116
ATP2B4	2.36961	3.00292e-116
OTUD3	2.02001	4.69304e-115
CD52	7.77036	1.92424e-114
IL32	5.18261	7.51868e-114
HSPG2	2.16755	1.44908e-112
FAS	3.65012	2.25536e-112
TMEM2	2.65335	1.32108e-111
NDRG4	2.92308	5.23435e-110
OAF	2.28694	7.56091e-110
CTGF	2.98618	7.94797e-110
GEM	7.43607	1.38819e-109
TNFRSF9	6.72657	6.36199e-109
SLC44A1	2.06564	8.36512e-109
ZDHHC14	2.06187	1.87001e-108
KIAA1549L	3.36451	3.91581e-107
BTN3A2	2.37987	7.77657e-107
TIPARP	4.26611	9.33515e-107
SOCS6	2.08224	4.85424e-106
WNT11	7.16797	1.10785e-105
LINC00460	2.82922	8.30939e-105
ASAP2	2.68906	3.01887e-104
ADAMTS14	4.38872	3.78055e-104
PPL	2.09188	3.90339e-104
OSBPL3	2.02645	1.39749e-103
MYRF	2.17956	2.75367e-103
ARHGAP31	2.07308	3.17171e-103
C3	4.93049	5.4482e-103
PARP3	2.0744	7.7354e-103
SLC22A4	4.57433	8.516e-103
NLRC5	3.93085	2.89468e-102
SSC5D	2.16317	4.03215e-102
FILIP1L	5.75381	4.26452e-101
DYSF	4.903	3.31892e-100
LTBP2	2.4852	3.80647e-100
CAMK2B	3.16345	3.83403e-100
MT2A	2.13152	6.30182e-98
CX3CL1	6.70629	1.04758e-97
SMAD7	2.08377	1.8417e-97
DAAM1	2.08999	2.18366e-97
TIE1	7.57351	7.78585e-97
SPEG	2.53713	4.45948e-96
AMPD3	5.44642	8.30337e-95
SLFN5	2.72605	2.39973e-94
PRSS23	5.11311	8.21561e-92
TFPI2	3.59167	8.83308e-92
SGK223	5.46152	6.16796e-91
GALNT6	6.49329	9.35985e-91
TMEM229B	3.33473	1.74154e-90
CRYAB	6.73432	2.96212e-90
CYP26B1	5.77884	1.1587e-89
ELL2	2.25969	1.61876e-89
SP100	6.26642	6.17794e-89
TRIM38	6.25989	9.35572e-89
SLCO2B1	7.09971	9.45843e-89
FOXS1	5.37186	1.94178e-88
MYO7A	5.12447	2.19425e-88
LOXL4	3.39518	1.03174e-87
IL17RE	4.47589	1.65292e-87
KRT15	5.85854	2.10387e-87
ABCA4	5.93596	3.52754e-87
SFN	3.13652	7.20932e-87
ITGA11	6.12828	1.73136e-85
HTR6	3.66131	1.22605e-84
AQP11	2.79489	2.07922e-84
ALOXE3	4.90642	2.7377e-84
MMP2	3.61646	3.05723e-84
SYNM	2.10619	8.17631e-84
KLF4	4.61281	6.39232e-83
ANK1	2.42408	6.66812e-83
EPAS1	7.00201	8.45481e-82
RND3	5.93032	5.16884e-81
NAV3	3.43221	1.13721e-80
NT5E	3.84615	2.02727e-80
THBS1	4.06281	4.67732e-80
HTR1D	2.81465	1.19369e-79
FBLIM1	3.91173	1.44981e-79
CCDC136	2.65912	3.76407e-79
FHL1	3.27999	4.51899e-79
CHGA	2.31424	1.54171e-78
KSR1	2.33042	1.7034e-78
C11orf96	3.33895	2.24542e-78
SCNN1B	2.06722	2.40226e-78
S100A2	3.63495	1.17912e-77
ACSL6	4.66251	1.5622e-77
GPRC5A	2.65176	1.70222e-77
LTBP1	4.65127	1.84665e-77
SDC4	3.76737	1.07498e-76
APOL1	4.15045	3.81617e-76
MORC4	4.82097	2.15236e-75
RPS6KA6	3.65517	1.04925e-74
GLCE	2.06684	2.30813e-74
NANOS1	2.2263	4.00191e-74
PITPNM3	2.7804	2.04509e-73
RHBDL2	4.94017	8.37857e-72
RASSF8	2.8855	1.35737e-71
HIPK2	2.30999	1.58122e-71
IGFN1	9.49941	1.77347e-71
S100A13	2.1585	7.99517e-71
CD24	7.15204	1.68943e-70
FAM69A	2.54252	5.72241e-70
C15orf52	5.86047	1.07276e-69
FAM131C	3.40534	2.4002e-69
ITGAM	3.53131	2.8169e-69
SH3RF1	5.62739	2.60046e-68
NPPC	4.53332	2.62606e-68
NFIL3	3.29396	3.83474e-68
IL6R	3.81571	4.23743e-68
CYSRT1	2.43674	1.02198e-67
NAV2	7.81959	6.38114e-67
UCA1	6.92512	2.04546e-66
CDK18	4.81265	2.83782e-66
ABLIM2	2.84855	2.1639e-65
IL1B	10.3595	2.23054e-65
KCNK3	9.9015	3.94619e-65
SERPINB8	4.17464	2.03965e-64
LFNG	2.25723	2.18975e-64
KLK5	6.73894	3.8367e-64
NABP1	2.52256	5.4351e-64
LOC100506860	4.15306	7.1086e-64
ARHGAP26	5.99527	8.00921e-64
VEGFC	2.82558	1.03445e-63
BFSP1	4.71115	1.07778e-63
HKDC1	6.81406	1.29225e-63
DMKN	4.63617	2.7824e-63
SPTBN5	3.99399	4.68939e-63
ALPL	2.21949	9.67335e-63
MMP1	3.74647	1.37951e-62
MMP28	4.40092	1.55629e-62
SPRY2	4.04797	2.42817e-62
C16orf74	3.10661	5.25003e-62
FAM19A3	5.60108	5.75144e-62
MFAP5	3.20246	1.21024e-61
SEMA3B	2.09237	2.30723e-61
VDR	5.64784	7.66772e-61
CILP	6.55776	1.26511e-60
P4HA3	6.49442	1.29274e-60
CHI3L1	8.23348	2.22826e-60
ANTXR2	3.11387	3.78151e-60
SLC5A3	2.0606	4.23551e-60
CSPG4	3.23577	4.805e-60
EXTL1	4.3135	6.74354e-60
OSMR	2.97555	1.00039e-59
PDP1	2.09916	2.83346e-59
LONRF2	5.96964	1.44307e-58
SSTR2	3.64452	2.32056e-58
MGLL	4.1432	3.773e-58
FGD6	2.25218	5.46816e-58
LRRC15	2.38546	5.54299e-58
ARHGAP22	4.81623	7.15741e-58
APOL6	2.22218	1.02236e-57
SCUBE3	3.52371	1.09625e-57
PLEKHG3	2.16958	1.35202e-57
RNF112	5.14688	3.72154e-57
TOX2	2.38759	3.75413e-57
STARD13	3.88188	4.72293e-57
TMCC3	3.58636	1.22187e-56
SYTL1	2.67976	1.24486e-56
CCDC69	2.16776	1.45681e-56
SLC12A8	4.76771	1.75601e-55
IL12A	3.34628	1.75601e-55
ST3GAL1	2.90934	2.17096e-55
DAPK2	3.23596	4.40318e-55
TPBGL	2.55414	6.05836e-55
MFAP4	4.29925	1.6026e-54
GRHL3	2.61205	1.98471e-54
KRT80	6.80163	2.19409e-54
DRAXIN	2.43933	1.00226e-53
ABLIM3	4.47372	1.50723e-53
APLN	5.17273	1.81034e-53
GREB1	2.35063	3.31727e-53
ATG4A	2.0129	5.54159e-53
WNT6	4.00152	9.82088e-53
CASP4	4.29518	1.04398e-52
CFB	4.52124	1.13532e-52
ITIH3	6.15917	1.42785e-52
RASSF5	3.22984	2.65755e-52
TRIM54	6.65424	3.44651e-52
BDKRB2	10.7419	3.46759e-52
AMOTL1	7.48865	6.53013e-52
UTS2B	3.51233	8.16764e-52
RAI14	4.35881	7.26385e-51
METTL7B	4.17088	9.40548e-51
GALNT18	5.14147	1.57487e-50
KCNK12	6.69061	4.08635e-50
KCCAT211	5.48632	1.21298e-49
PSD4	3.26462	2.2355e-49
CHST15	2.5244	6.81529e-49
LIPH	4.68781	8.59327e-49
IVL	10.1525	8.78306e-49
SP140L	5.53736	8.00161e-48
KIAA1462	2.45186	8.07492e-48
LAMC2	5.33137	8.40259e-48
CASP8	2.27858	4.80286e-47
LINC00842	3.57419	7.52196e-47
HRH1	6.81042	8.1678e-47
CCL2	4.03644	2.54086e-46
UBA7	3.25282	3.07597e-46
PDE6G	5.04591	5.98544e-46
TNC	6.96413	6.54933e-46
MAMLD1	4.0886	3.00289e-45
TMEM173	5.39678	3.1227e-45
CDCP1	2.40718	3.7285e-45
STX1B	2.55727	1.05378e-44
CYGB	2.77913	1.76185e-44
FAM19A5	2.52188	1.87543e-44
LRIG1	3.27489	2.26752e-44
RBPMS	3.00053	2.75001e-44
SESN3	3.63858	3.5478e-44
PIK3IP1	2.49897	1.46586e-43
ISLR2	6.12208	1.71742e-43
STRIP2	2.12537	2.02494e-43
PARM1	4.42186	2.40986e-43
B3GNT5	2.63027	2.44882e-43
LIPG	8.86556	4.32745e-43
C19orf33	2.35517	4.98724e-43
ETS2	3.64805	9.77911e-43
WNT4	2.15293	1.08202e-42
CSDC2	3.11583	1.82991e-42
NLRP1	2.68431	2.88954e-42
PCGF5	2.118	3.72764e-42
MEOX1	2.72363	5.49286e-42
GALNT9	3.9917	8.48092e-42
PVRL4	4.76704	1.00158e-41
LIFR	3.48136	1.00465e-41
CSMD2	5.10185	1.72879e-41
MMP19	5.73227	4.6629e-41
KRT16	8.21143	5.73235e-41
FRMD5	5.38631	9.38547e-41
PPP1R3B	4.41943	2.08665e-40
PTGIR	2.85947	2.11999e-40
AKAP3	2.59472	2.15279e-40
CITED4	2.56245	2.22774e-40
SPATS2L	2.91884	3.53205e-40
BEAN1	2.99478	4.30357e-40
FLNC	3.53155	1.35584e-39
CPZ	7.62522	1.37191e-39
AGPAT9	2.97102	1.6535e-39
WSCD1	2.20045	4.58534e-39
RGS9	3.09544	5.6434e-39
MUC3A	3.31513	8.3544e-39
CFAP45	3.69933	2.53528e-38
KIAA1644	2.26958	3.68559e-38
DRP2	2.9007	4.89933e-38
TMOD1	3.27603	4.90725e-38
PTPRK	3.12609	9.81892e-38
FOXC1	3.29518	2.11353e-37
NYNRIN	2.80703	1.02335e-36
STC1	8.31838	1.67004e-36
GRIK4	2.5653	2.66398e-36
CEACAM1	4.14754	2.86594e-36
CDC42EP5	2.1019	4.50608e-36
2018-03-03	4.31821	1.09143e-35
CD22	4.38655	1.85249e-35
GPR87	7.6893	2.41985e-35
IFI27	3.18977	2.96561e-35
MYPN	2.37902	6.64974e-35
VCAN	2.88091	7.61894e-35
KCP	4.43353	1.3987e-34
NCF2	4.98806	1.62578e-34
TRIM22	2.75735	2.42553e-34
IRX3	5.8847	3.76847e-34
IL15RA	3.94498	5.15055e-34
GAS7	2.28327	6.8909e-34
FOXO6	2.06946	8.30639e-34
CITED1	2.1716	1.15346e-33
CPE	2.60828	3.19384e-33
RARRES3	2.85492	3.22378e-33
S100A14	6.99244	6.27098e-33
RHOU	3.36233	9.34058e-33
FLJ41200	3.39043	1.50274e-32
MGP	4.86768	4.2275e-32
GRID1	2.87244	5.3e-32
ISLR	4.807	5.65115e-32
ROBO4	5.44342	6.75673e-32
PCSK6	2.40786	9.35193e-32
THBD	6.6066	9.99225e-32
CASQ1	7.87804	1.1572e-31
EDN2	5.96843	1.30753e-31
PGBD5	3.90446	2.01531e-31
S100A9	6.91005	4.05763e-31
G0S2	8.68358	5.01773e-31
PGM2L1	2.04295	1.0272e-30
IFFO1	3.43261	1.18405e-30
MYEOV	4.29603	1.60183e-30
ABCC3	7.38553	1.68282e-30
FGF1	6.5701	5.29807e-30
OCIAD2	4.28068	5.87403e-30
APOL3	3.40661	6.98786e-30
MAPK13	4.89091	1.21612e-29
MXRA8	2.87416	2.47407e-29
INHBB	4.69575	7.21912e-29
SH3RF3	2.80805	1.448e-28
RAET1G	4.68383	1.60798e-28
CD58	2.73957	1.76687e-28
TSPAN1	5.9819	3.34155e-28
PLXNA2	4.80381	3.69433e-28
ARNTL	2.06965	5.03011e-28
KCNMA1	4.20598	6.28954e-28
PEAR1	4.15322	6.30465e-28
INPP5D	2.4574	7.04206e-28
PTGES	2.18433	1.26086e-27
LINC01605	9.50418	3.27414e-27
APCDD1L	5.24107	3.5327e-27
LINC01588	3.22611	4.86832e-27
APOD	4.73453	6.27215e-27
RET	2.5969	8.64155e-27
MPP4	3.92723	1.14623e-26
DES	3.96572	1.57768e-26
AKR1C3	5.06691	2.59993e-26
ACTBL2	7.80187	2.75049e-26
COL13A1	7.54802	4.97001e-26
VWF	4.4708	5.34624e-26
IFT46	2.16594	6.27178e-26
TM4SF1	3.10403	1.81115e-25
TNRC6C-AS1	2.11454	1.94983e-25
KIF26B	7.44914	2.11191e-25
TSPAN5	4.74643	2.1434e-25
GAS6-AS1	3.8878	2.65809e-25
NR3C1	2.89704	2.78705e-25
CMKLR1	6.09733	3.33542e-25
LOC102724094	5.06981	4.38243e-25
LOC100126784	7.56518	5.12386e-25
DUSP13	4.63902	6.91358e-25
ABCA12	5.95256	7.0488e-25
ARHGAP30	5.21753	1.6571e-24
KIAA1755	2.8833	1.66266e-24
FOLR3	8.02969	1.87181e-24
KIAA1217	3.3804	2.46385e-24
PAQR5	4.4851	2.5294e-24
SERPINA1	6.518	3.08394e-24
MAST4	3.76617	3.28017e-24
KCNIP2	2.05721	3.3504e-24
MYBPH	7.67902	3.56234e-24
LOC100287225	6.98149	4.18473e-24
SPATA13	2.64527	4.86876e-24
CDC42EP1	2.19241	5.58744e-24
CLSTN2	4.83326	1.66875e-23
SATB2	2.05527	1.80871e-23
CCL26	6.94318	2.06111e-23
FBLN5	4.5246	2.84566e-23
CHRNA9	5.08722	2.92977e-23
MYH16	5.22871	3.41556e-23
TRIM29	5.64241	3.69955e-23
GBP2	5.00314	4.0034e-23
WLS	3.53393	5.75e-23
KIRREL	3.15363	6.0576e-23
ADGRE2	4.64332	6.3947e-23
ITPR2	2.06913	9.48658e-23
GABRE	6.47846	1.10366e-22
LGI2	3.11728	1.13092e-22
FASLG	6.92948	1.15161e-22
PRAP1	3.97084	1.34407e-22
CYTH4	5.48443	1.6619e-22
CD274	3.40255	2.01368e-22
HTR7	2.69236	2.07676e-22
ACAN	5.30056	3.58557e-22
ACSL5	4.23399	4.04015e-22
CCNJL	3.01712	4.05677e-22
LUCAT1	4.50051	4.32413e-22
ADGRF4	8.34828	8.89907e-22
EVA1A	5.99417	1.164e-21
FLT1	5.7539	1.31495e-21
FNDC1	3.83006	1.58249e-21
CRB2	4.36724	1.70111e-21
NIPAL4	4.59291	2.01755e-21
HR	2.79479	2.75594e-21
PPP2R2B	3.20507	2.89014e-21
AOX1	5.72242	2.98565e-21
DPP4	2.32016	3.07179e-21
BDKRB1	8.13985	3.73135e-21
TIAM2	2.49103	8.66407e-21
LOC102723769	3.2909	1.27177e-20
KLF12	2.37686	1.35501e-20
ATP1A2	7.99116	1.81067e-20
F3	3.80906	1.92636e-20
IFIT3	3.04463	2.45305e-20
TMEM156	4.29431	2.59478e-20
RASSF8-AS1	2.7076	4.81273e-20
PLEKHH2	2.3853	6.95325e-20
C1QTNF1-AS1	6.85675	9.49172e-20
KRT7	6.16037	1.07585e-19
FAXDC2	2.69801	1.44525e-19
PTPRE	4.00794	1.57446e-19
RHOBTB3	3.49627	1.91559e-19
ATP6V1C2	4.05075	2.42681e-19
SEMA5B	4.75867	2.43891e-19
TMEM217	2.93659	2.51022e-19
MAFB	4.3162	2.65978e-19
CAPN11	4.08598	2.8447e-19
SHROOM2	3.94606	2.85067e-19
SGK2	4.37614	3.08527e-19
LGALS9	3.31478	3.23444e-19
SCNN1A	3.91444	3.28335e-19
LAPTM5	2.62607	3.86737e-19
FCRLA	7.38964	4.3997e-19
DDR2	3.58834	4.45234e-19
FOXO1	3.18911	5.53622e-19
ACE	2.19875	5.85159e-19
WNT5B	2.84385	6.04929e-19
GCNT2	4.63979	6.19889e-19
FAM107B	5.12301	6.78e-19
IL1A	7.1523	9.78954e-19
GJB2	6.41297	9.79146e-19
ANXA8L1	6.98307	1.15872e-18
IGFBP3	2.75902	1.30015e-18
MYO7B	5.06729	1.87545e-18
ACP5	3.21611	1.99947e-18
DOCK5	5.14482	2.11706e-18
TSHZ2	3.4443	2.57497e-18
TMEM233	7.83213	3.02039e-18
NPR1	2.6456	3.42278e-18
NEURL1	4.42119	3.46595e-18
NRIP1	2.55488	3.57634e-18
TRIM55	4.03517	3.7134e-18
STARD5	2.59083	3.77468e-18
CDH13	6.6333	5.06911e-18
EXOC3L2	5.98323	5.37686e-18
DUSP4	4.61522	5.68958e-18
BATF2	3.05435	5.87073e-18
CXCR4	2.94815	7.89428e-18
IL21R	4.7673	8.41976e-18
MYO5B	4.98281	8.60853e-18
SOX9	2.85418	9.9562e-18
PI3	5.61487	1.04103e-17
PRRG4	2.12793	1.10428e-17
BGN	2.47104	1.10723e-17
DUSP2	5.1716	1.47322e-17
TDO2	4.30323	1.72997e-17
DDO	4.63498	2.06197e-17
SLC2A12	2.74388	2.2779e-17
CST1	5.58687	2.67523e-17
C3AR1	7.68581	3.37239e-17
ATOH8	2.38661	4.11317e-17
GDPD3	2.08251	4.53885e-17
HRCT1	6.8445	4.77613e-17
IL1RN	5.94069	5.09454e-17
SLC24A4	4.73522	5.65404e-17
NMI	2.52801	7.07338e-17
MAN1C1	2.38803	8.14761e-17
SLAMF8	7.12756	8.75657e-17
TMCO4	3.90053	9.83066e-17
PHF24	4.53576	1.06136e-16
GAS2L2	3.74642	1.13507e-16
SH3TC1	4.58254	1.62794e-16
ATP8A1	2.74025	2.02564e-16
IGFL2	4.9589	2.06061e-16
TNFAIP8L3	4.23308	2.43925e-16
TRANK1	3.42485	2.49198e-16
SLC27A2	5.41664	2.55145e-16
LOC101928304	3.00449	2.81509e-16
PI16	4.53122	2.9213e-16
MCC	2.83114	3.538e-16
LOC284080	4.05693	3.80399e-16
LINC00341	2.07065	4.35458e-16
KRT19	4.29239	4.41761e-16
RENBP	4.21604	4.60255e-16
PLEK2	7.2916	5.50674e-16
LY6D	2.83686	5.73916e-16
CDK14	2.12314	6.53002e-16
ICAM2	4.91568	6.55258e-16
SPTB	4.26802	6.67457e-16
ALPK2	5.81042	6.70951e-16
ARSJ	2.53027	6.87037e-16
SH3D19	3.30036	7.04899e-16
MOB3B	4.6205	7.10949e-16
TMEM171	2.84111	7.40899e-16
AIM1L	3.36261	7.81214e-16
ZG16B	7.06192	7.98484e-16
IL33	5.78756	8.5286e-16
FAM46A	2.5771	1.02821e-15
SIPA1L2	2.02794	1.25487e-15
TRIM63	7.24982	1.26357e-15
MPZ	7.27516	1.29772e-15
SHTN1	2.62931	1.39644e-15
SCEL	4.28769	1.56414e-15
NFAM1	5.1463	1.58643e-15
MUC16	4.95199	1.62228e-15
TMEM108-AS1	7.16245	2.10565e-15
MLKL	4.5575	2.14263e-15
SRPX2	6.20712	2.29766e-15
CYP11A1	6.69552	2.54008e-15
FRMD4A	4.93469	3.00219e-15
ENG	3.82963	3.01119e-15
TNS4	5.14328	3.07548e-15
PTGDS	2.46554	3.34616e-15
IRF6	4.57735	3.59447e-15
PCDHGC5	2.89955	3.79463e-15
MGAM	6.5813	3.93111e-15
ZMIZ1-AS1	3.77369	4.05419e-15
IFI16	3.99313	5.22209e-15
FLT3LG	3.92787	6.09357e-15
TRIB2	3.54102	7.98492e-15
ZC3H12C	2.64866	1.08838e-14
GPR78	6.83236	1.31109e-14
CNGA3	7.01855	1.45105e-14
C10orf10	4.37112	1.70762e-14
RPLP0P2	3.46084	2.16714e-14
MSX1	3.44519	2.56331e-14
NEURL3	5.25715	2.70004e-14
CBR3	4.3989	2.77157e-14
BTBD11	6.48276	3.04418e-14
ANO1	3.86255	3.697e-14
AGPS	2.55555	3.84426e-14
SSTR3	4.0146	5.30309e-14
TRABD2A	2.08272	6.80266e-14
MOGAT2	6.87056	7.98519e-14
PLAGL1	2.80734	8.04573e-14
KRT75	6.3173	8.92812e-14
NCF4	3.8935	9.81694e-14
CTSE	6.34644	9.84442e-14
OSBPL6	3.27009	1.44627e-13
MMRN2	3.40136	1.56782e-13
RBKS	3.0131	1.69637e-13
CXCL14	6.45057	1.78842e-13
CARD6	2.46992	1.83564e-13
LRRC32	2.73955	1.96664e-13
SPINT1	4.20967	2.0198e-13
PDCD1LG2	5.4096	2.68532e-13
BEX1	4.72565	2.7315e-13
BMP7	3.16451	3.11472e-13
CSF2	6.58453	3.279e-13
METTL7A	3.41484	3.42946e-13
PSG4	6.03825	3.43647e-13
MCTP1	3.37568	4.70801e-13
ANXA2P1	2.03349	4.7182e-13
RELN	2.17935	5.21924e-13
THBS2	4.286	5.5947e-13
HPD	4.49886	6.00718e-13
ABHD4	3.28562	6.59998e-13
ARHGAP18	4.06982	7.01585e-13
GAL	6.60805	7.03419e-13
NR1I3	6.64284	7.57838e-13
L3MBTL3	2.34468	7.6026e-13
CAMK2A	4.672	7.91155e-13
KRT32	5.20605	7.9201e-13
CXCL8	3.36443	8.15585e-13
LMCD1	3.06489	9.07949e-13
CAMK1G	6.06066	9.30048e-13
ANO9	2.35073	9.45863e-13
PDE5A	3.83673	1.0031e-12
PECAM1	3.55585	1.0155e-12
DGUOK-AS1	2.35248	1.10717e-12
BLACAT1	5.79385	1.25008e-12
FAM13A	2.8288	1.34397e-12
CGNL1	2.54449	1.38659e-12
ZP1	5.7169	1.40055e-12
CDHR4	5.23112	1.43297e-12
PADI3	5.09034	1.48188e-12
FERMT1	3.04912	1.82357e-12
APOBEC3H	3.37556	1.87348e-12
BTNL8	6.55259	2.17364e-12
KLHDC7A	4.40678	2.23781e-12
KRT9	5.80567	2.31189e-12
KLK6	4.24426	2.39527e-12
TNFSF10	6.23179	2.72772e-12
HERC6	2.25538	3.20222e-12
DOCK2	5.25508	3.20831e-12
ATG9B	3.90878	3.59873e-12
RUNX1	2.27394	3.89105e-12
ALOX12B	2.21798	3.89169e-12
KRT81	6.17069	3.93079e-12
TREM2	6.28139	4.15544e-12
CA7	3.74155	4.70556e-12
CALHM3	5.95613	4.82681e-12
GRB10	3.34903	5.36615e-12
GJB5	3.69778	5.78121e-12
CYP4F3	3.70087	5.92894e-12
PAX8	6.14935	6.5123e-12
P2RY6	5.0812	6.72459e-12
C17orf102	5.83162	7.44963e-12
CREB5	3.92643	7.68868e-12
PDZK1	4.80445	7.91804e-12
DNER	2.71023	8.18507e-12
ADAM33	2.00314	8.19106e-12
PLAU	3.0485	8.9189e-12
ATP1A4	6.52844	8.97415e-12
PAMR1	4.36392	8.97438e-12
KCNK13	3.56736	9.43247e-12
DUSP10	3.0671	9.45679e-12
SELPLG	2.60133	1.1893e-11
MIR503HG	3.77228	1.28451e-11
GCNT3	5.57177	1.28875e-11
MRGPRX3	6.29632	1.36255e-11
TMEM37	3.0567	1.45129e-11
PPAP2B	2.4345	1.56833e-11
MYL10	4.36544	1.9619e-11
ELF3	2.29179	2.00814e-11
GAD2	2.3598	2.20535e-11
GCKR	3.44768	2.62717e-11
ADAM12	5.03473	2.67066e-11
EDA	3.2508	3.20363e-11
PAX8-AS1	5.15762	3.36239e-11
USP53	2.79227	3.4943e-11
BACE2	3.19077	4.75252e-11
RBM43	2.26679	5.15454e-11
TLR6	4.39465	5.47825e-11
LINC00673	2.98974	5.59381e-11
RALGPS2	2.1672	6.69224e-11
MILR1	5.8011	8.96449e-11
DDX60	2.48476	9.1046e-11
SPNS3	4.78329	9.75771e-11
CDH22	2.24018	1.00139e-10
LOC400706	5.04854	1.0554e-10
IL1R1	2.13117	1.26307e-10
DDX60L	4.4675	1.30285e-10
LOXL1	3.87576	1.33275e-10
LINC00482	2.20878	1.34177e-10
CDK15	5.60907	1.38965e-10
RAET1E	5.53956	1.45813e-10
POU3F1	2.69615	1.50185e-10
CDK6	2.37868	1.84109e-10
STAR	4.05528	1.9444e-10
ATP2B3	2.73482	2.04882e-10
MAP1LC3C	3.46696	2.1118e-10
FHOD3	2.97086	2.13658e-10
SPATA12	5.75747	2.14929e-10
COL4A5	2.45122	2.23633e-10
CFAP58	2.21286	2.25752e-10
MICALCL	4.09503	2.49408e-10
TMTC1	4.0745	2.69483e-10
COL22A1	6.02362	2.77947e-10
TMEM92	2.33658	2.82688e-10
MYO1D	2.26799	2.95977e-10
LOC729739	6.15838	3.08499e-10
HPSE	3.18974	3.14083e-10
SLC18A3	5.22396	3.18529e-10
PLA2G4E	5.50462	3.46779e-10
GRIN2A	6.03753	3.64649e-10
SPARC	3.53875	3.87813e-10
MRGPRX4	5.68003	4.09655e-10
CYP3A7	6.06399	5.41648e-10
DCLK1	3.33662	6.01843e-10
DUOX1	2.6603	6.12688e-10
CLCA2	4.97963	6.16765e-10
BST2	2.12055	6.19211e-10
TMEM51-AS1	2.07665	6.34868e-10
WFDC21P	3.78133	6.36009e-10
MEI1	3.00097	7.02863e-10
TNFSF4	2.92998	7.5216e-10
FAM179A	3.67632	7.76555e-10
S100A5	3.0486	8.1446e-10
PAPPA	5.09584	8.1446e-10
CDH5	3.21253	9.21496e-10
ARG2	2.10199	1.03829e-09
FAT3	4.14163	1.06372e-09
GLI3	4.83417	1.1425e-09
SMOC1	3.11566	1.15897e-09
TRAF3IP2	2.33498	1.18398e-09
LOC101060542	5.52877	1.24254e-09
S100A6	2.05033	1.24453e-09
LOC101928404	3.76983	1.42956e-09
DUOXA1	3.25285	1.44213e-09
BEST3	5.81162	1.45785e-09
LOC101929723	5.81995	1.68467e-09
AIM1	4.93023	1.6851e-09
LINC00299	5.93106	1.88026e-09
GBP3	4.56952	1.90754e-09
TMEM140	3.4979	1.90895e-09
DKFZp434J0226	4.27572	1.98472e-09
PSORS1C1	2.3843	1.98962e-09
SERPINB5	5.07964	2.05942e-09
KRT42P	4.7884	2.16464e-09
DTNA	2.55858	2.2001e-09
FAM180A	5.72571	2.25188e-09
DUOX2	2.90712	2.43041e-09
LOC101928994	5.57224	2.51141e-09
ADAMTS8	4.91495	2.70691e-09
PLAG1	2.13364	2.72904e-09
CDC42BPG	2.82974	2.78039e-09
KLF17	5.80159	2.79762e-09
P2RX6	3.59162	3.26378e-09
FA2H	2.15096	3.56961e-09
KCNH4	2.6755	3.69506e-09
SYN2	2.23959	3.77325e-09
KRT14	3.70834	3.85831e-09
GDA	5.55241	3.89833e-09
ARHGAP40	5.74472	4.20146e-09
IL7R	5.62213	4.39839e-09
C1QTNF1	4.19564	4.42083e-09
LOC101927501	2.71721	4.88195e-09
CRTAC1	2.33929	4.98798e-09
C1orf226	3.76331	5.45245e-09
AKR1C1	2.825	5.69895e-09
MMP3	4.92264	5.78907e-09
LOX	3.85205	5.92264e-09
KCNF1	2.37011	6.23762e-09
KRT71	5.19787	6.26874e-09
ZHX2	2.3149	6.65145e-09
FLG-AS1	4.13002	6.81785e-09
SFTPB	5.64245	7.35481e-09
OLFML2B	2.56646	7.78381e-09
CNIH3	3.2414	7.98916e-09
LCE1C	5.49536	8.04862e-09
PADI4	4.23193	8.57241e-09
WFDC3	2.1141	8.8977e-09
MYLK2	2.07378	8.92129e-09
TMEM92-AS1	5.62394	9.52053e-09
KANK4	4.21369	1.00732e-08
CPA2	3.99826	1.01578e-08
LOC100128076	4.2767	1.07104e-08
LOC90246	2.05161	1.17502e-08
MAF	3.23095	1.19431e-08
FAM25A	5.09961	1.25209e-08
LINC00880	4.72954	1.30851e-08
HNF4A	5.28088	1.36905e-08
GPR39	3.98831	1.40405e-08
RNASE7	5.57034	1.49616e-08
PMEPA1	2.35471	1.505e-08
BLNK	5.49726	1.55734e-08
AQP6	4.83596	1.58628e-08
ZBED6CL	5.62534	1.58797e-08
KRT1	5.44529	1.63313e-08
PSAPL1	4.67076	1.70133e-08
LINC00920	4.54367	1.78635e-08
SNTB1	3.21198	1.81821e-08
HHIPL2	2.38349	1.95882e-08
EPS8	2.24701	2.02723e-08
PDLIM4	4.94012	2.28399e-08
LRRN1	5.45816	2.37132e-08
LY96	5.34401	2.45203e-08
TMEM40	4.13523	2.70437e-08
LOC105747689	3.64469	3.00165e-08
CREG2	4.45375	3.01165e-08
LOC101927787	3.56016	3.03323e-08
RCSD1	4.73039	3.09896e-08
BMP6	2.48683	3.17966e-08
NOG	2.09386	3.37159e-08
CSF1R	4.13711	3.37287e-08
TSGA10IP	4.58464	3.40372e-08
LOC102724279	5.18659	3.55151e-08
KCNK1	5.10095	3.61907e-08
CACNA1E	5.14678	3.6942e-08
VEPH1	4.65428	3.71963e-08
AJAP1	3.57822	3.8539e-08
APOA1	2.29554	4.24651e-08
DYNLT3	2.41221	4.33909e-08
SUSD4	4.05301	4.84148e-08
C3orf80	5.36925	4.85491e-08
CDA	3.21384	4.97773e-08
CYP4F12	2.57578	5.57208e-08
XPNPEP2	5.3401	5.93277e-08
SH3TC2	4.22805	6.40867e-08
C5orf66	3.92602	6.67572e-08
HMCN2	3.01283	6.88456e-08
SNAI2	4.66567	6.89313e-08
ARHGEF6	2.76251	7.11614e-08
SAMD9	5.09553	7.62159e-08
HDAC9	3.29736	7.81123e-08
CES3	2.41301	7.82459e-08
CBLN1	2.45641	8.10608e-08
FAM49A	3.8052	8.11969e-08
MMP16	3.4273	8.59322e-08
LINC01488	5.27253	9.86307e-08
IL18	4.3631	1.04984e-07
LINC01358	5.34716	1.06676e-07
PHLDB2	3.9914	1.09465e-07
TNFRSF11A	2.77622	1.21853e-07
GPR17	4.4948	1.26769e-07
HOXC13-AS	3.50468	1.28601e-07
RNF224	3.24392	1.31399e-07
HEPACAM	5.04805	1.35666e-07
EDIL3	3.39104	1.37866e-07
BRINP1	2.53921	1.40016e-07
SLC38A3	3.42674	1.45591e-07
POPDC2	2.74921	1.57399e-07
ASB2	2.99483	1.59131e-07
COL4A6	2.56009	1.62132e-07
PDZK1IP1	4.36768	1.65479e-07
RASGRP1	2.92338	1.81939e-07
MYL4	3.04203	1.83875e-07
SDPR	2.5389	1.88352e-07
ANTXRL	4.88256	1.94098e-07
PLEKHA6	2.52232	1.95328e-07
TGFBI	4.82548	2.12358e-07
FAT2	2.97285	2.16086e-07
AKR1C2	3.71325	2.17806e-07
TXK	3.13359	2.21299e-07
LONRF3	3.94479	2.27346e-07
CCDC33	5.15151	2.34643e-07
LINC00578	2.12363	2.39037e-07
EPGN	5.0736	2.39188e-07
C20orf141	5.24198	2.44742e-07
HTR3C	5.22588	2.55071e-07
STON2	4.72925	2.65592e-07
APCDD1L-AS1	4.38403	2.79316e-07
MOV10L1	4.20055	3.01991e-07
ABCG2	3.42204	3.02502e-07
PRICKLE1	3.04552	3.45985e-07
COL9A2	2.48535	3.5854e-07
ANKRD2	3.42217	3.75339e-07
TNNT2	4.19739	3.93778e-07
PLXNA4	3.19842	4.03894e-07
PTGS1	3.50069	4.07079e-07
PRSS3	5.23243	4.22819e-07
ME3	3.12601	4.45398e-07
ADGRG5	2.7182	4.48185e-07
SERPINA3	4.2285	4.64239e-07
HS3ST3B1	4.47308	4.87426e-07
MARCO	4.25019	4.99582e-07
ADAMTS16	4.03686	5.03466e-07
ADAMTS6	2.53199	5.55783e-07
FUCA2	2.01917	5.81329e-07
OPN4	5.19433	5.89759e-07
DIO2	2.00777	5.99584e-07
MIR614	2.67747	6.09005e-07
PRSS8	3.51829	6.17438e-07
TINAGL1	3.90903	6.47769e-07
SERPINB7	4.14075	6.94855e-07
LOC101928416	3.76369	6.99397e-07
HNRNPA1P33	2.75817	7.18213e-07
CRYBA1	4.1373	7.2594e-07
MB	2.76304	7.79259e-07
LOC646029	5.1443	8.12451e-07
DNAH9	4.85592	8.52177e-07
C3orf52	3.05938	8.78328e-07
DGKI	4.91687	9.27175e-07
ANO4	4.45019	9.54561e-07
ECSCR	3.43569	1.00825e-06
NOTCH4	2.02576	1.04024e-06
TNFSF18	5.01341	1.09941e-06
TGM5	3.59668	1.13985e-06
CACNA1I	2.14481	1.14754e-06
ARHGAP20	3.77356	1.17144e-06
ASB9	3.25492	1.17845e-06
SLC37A2	2.4465	1.1798e-06
MAOB	3.02328	1.23439e-06
MLPH	5.26539	1.2793e-06
CFI	3.83564	1.29262e-06
PAX5	4.85591	1.30262e-06
GP1BA	4.28094	1.343e-06
GABRQ	3.91412	1.53553e-06
FAM20A	4.2954	1.55277e-06
TNFSF15	4.07305	1.6127e-06
CCL7	4.46202	1.68214e-06
ODF3L1	3.76288	1.69768e-06
HECW2	2.51968	1.72526e-06
EGFLAM	3.294	1.75996e-06
CALHM2	2.00839	1.93684e-06
SLC2A9	3.37899	1.93684e-06
MYO18B	3.38833	1.96916e-06
PALM2	3.30261	2.32577e-06
FSTL4	3.78359	2.46846e-06
ARL14	4.03456	2.76446e-06
ITGB6	4.71564	2.87057e-06
SLC11A1	2.16371	2.93601e-06
PLA1A	4.95643	3.00851e-06
HECTD2	3.09011	3.16958e-06
ANXA3	3.60002	3.27768e-06
ADCYAP1R1	2.54181	3.33339e-06
RAMP1	3.5839	3.36447e-06
LAMA4	2.11344	3.43122e-06
IL2RG	4.0237	3.53879e-06
GGT8P	4.60468	3.62767e-06
PCDH12	3.93931	3.63954e-06
KCNH1	3.53347	4.22379e-06
MUC12	2.28664	4.28574e-06
CST2	4.08935	4.76994e-06
LAD1	4.31113	4.80246e-06
C4orf32	2.4736	4.84641e-06
TNFSF14	4.03001	4.92001e-06
LMO2	2.95598	4.92701e-06
SOAT2	3.03199	5.35956e-06
ALOX5	3.87057	5.59406e-06
COBL	2.70559	5.61339e-06
ADRA2B	2.18507	5.64988e-06
DOK5	2.07319	5.82544e-06
AADAC	2.58997	6.15408e-06
IL31RA	4.03326	6.82837e-06
NLRP3	4.51189	6.9247e-06
ZNF541	3.0871	7.02207e-06
LCE3D	4.32337	7.28381e-06
MCHR1	2.80327	7.33624e-06
OTOS	4.75999	8.0407e-06
KCNK9	2.52169	8.82414e-06
PRR5L	2.60571	9.0609e-06
LGALS7B	3.07472	9.32819e-06
TGFA	2.61191	9.38015e-06
S100A1	2.1309	9.87528e-06
ADRB2	2.0505	9.9815e-06
DLK1	2.71501	1.00881e-05
FES	2.06886	1.03007e-05
ANXA8	4.17228	1.04272e-05
ADRA1B	3.88364	1.05684e-05
MEDAG	4.48411	1.0679e-05
TLR4	3.91037	1.0757e-05
GPR1	2.75028	1.08721e-05
CYP17A1	4.75434	1.17775e-05
CALHM1	4.40275	1.21426e-05
C16orf89	3.35307	1.24266e-05
MBNL2	2.43675	1.24461e-05
NPAS2	2.91016	1.31132e-05
TREM1	4.66359	1.31571e-05
PLA2G5	3.6668	1.3354e-05
CD34	3.21133	1.33742e-05
CPA5	3.61931	1.34251e-05
MIR21	2.00668	1.43444e-05
SLC51B	4.06569	1.52713e-05
C3orf36	4.36853	1.54475e-05
NPY4R	3.95277	1.63919e-05
LOC283731	4.54123	1.66033e-05
GIPC3	2.29321	1.66716e-05
PLCL1	2.00808	1.66748e-05
WWC3	2.23974	1.83856e-05
LOC728084	3.65428	1.84486e-05
KRT38	4.40565	1.92633e-05
RHCE	2.0055	1.9742e-05
PHYHIP	2.63194	1.98655e-05
LY6G6C	2.50758	2.17e-05
PINLYP	2.42294	2.21458e-05
FAM160A1	3.78591	2.33218e-05
HHATL	4.05871	2.38285e-05
SERPIND1	4.55429	2.47336e-05
SLC7A4	3.95836	2.53811e-05
LCE1B	4.10907	2.65042e-05
FER1L6	3.94785	2.71259e-05
SCN2A	3.29847	2.7444e-05
ALPP	3.60677	2.8891e-05
GSDMA	4.42828	3.09329e-05
HSD11B1	4.48552	3.1048e-05
FOLR1	2.01105	3.18274e-05
KRT5	3.6156	3.20519e-05
FAM46C	2.84013	3.25158e-05
FETUB	4.19329	3.25545e-05
NRCAM	2.98987	3.27284e-05
WNT9B	4.39942	3.34598e-05
SIGLEC9	4.39432	3.5158e-05
B3GAT1	3.15776	3.63127e-05
RPTN	4.05188	3.73347e-05
MGST1	3.16064	3.9292e-05
PSG5	3.97107	4.07207e-05
LZTS1	3.11069	4.10239e-05
FRMPD2	3.4974	4.18602e-05
LINC01270	2.42325	4.35463e-05
ROR1	2.94293	4.56474e-05
FAM110B	2.11045	4.60533e-05
USP30-AS1	3.31616	5.14549e-05
LINC00346	3.2447	5.32868e-05
NTNG1	3.53095	5.69041e-05
LOC101927476	4.05776	6.05335e-05
IP6K3	2.9134	6.73339e-05
MYL7	3.78922	6.76295e-05
GFRA2	2.07195	7.0073e-05
ADTRP	4.17353	7.23817e-05
MGC12916	3.38094	7.27567e-05
C11orf87	2.93733	7.30663e-05
PRSS22	2.85881	7.3304e-05
DENND2D	3.30409	7.61021e-05
PSD3	2.00257	7.63907e-05
LYVE1	3.89959	7.71595e-05
TSPAN11	3.30646	7.92803e-05
GBP1	2.39886	8.09689e-05
GJB3	3.86437	8.10106e-05
CALCB	2.75685	8.2175e-05
ZFPM2-AS1	4.31148	8.23812e-05
NTRK3	2.38255	8.26308e-05
LDLRAD1	3.50793	8.40771e-05
SCARNA9	2.49838	8.89104e-05
ADORA2A-AS1	3.1871	8.90927e-05
SBK2	2.28426	9.28615e-05
NLRP10	4.09175	9.57505e-05
ARSI	2.21747	9.59874e-05
PRG2	4.35491	9.70129e-05
HOGA1	3.07577	9.71198e-05
AADACP1	3.86475	9.72605e-05
CPXM1	2.78857	9.80485e-05
MMD2	4.05769	0.000102729
CYP3A5	4.20084	0.000104374
SFMBT2	2.22688	0.00010605
KRT35	4.27558	0.000108528
TACSTD2	4.05651	0.000110904
HCAR2	4.15974	0.000116188
LINC00622	3.81232	0.000117171
LOC100507156	4.10327	0.000119787
PAPPA2	4.29822	0.000122797
GPR68	2.94462	0.000125412
GACAT2	3.48099	0.000125742
TMEM154	3.77942	0.000126988
TEX37	2.94903	0.000128347
DACH2	3.93505	0.000128615
ITGB2-AS1	3.60823	0.00013047
PAEP	3.6687	0.000131159
ZNF469	3.6381	0.000144111
RAPSN	2.22657	0.000147091
LMNTD1	3.40058	0.000153612
TGM3	3.39942	0.000155678
SEC14L3	4.21527	0.000155909
LAYN	2.69936	0.000157123
MYOZ1	2.45882	0.000163401
SIRPB1	2.66139	0.000167377
SPINK13	3.22869	0.000169526
DNASE1L3	3.70402	0.000176021
DGKG	3.5905	0.000181814
PTPRR	3.58516	0.000185579
CETP	3.70305	0.00019246
BTNL3	4.06373	0.000193594
CTB-178M22.2	2.57017	0.000196572
LOC101928323	2.80236	0.000197288
CLDN10-AS1	4.03358	0.000212858
TBX3	2.10652	0.000218454
SVEP1	2.96052	0.000218472
CD300LG	3.22841	0.000219637
RCAN2	2.17681	0.000223344
LRRC8E	3.47788	0.000226538
MUC22	3.5506	0.000234097
BMPER	2.65748	0.000256466
RGAG1	3.24609	0.000259447
FLJ42969	3.65522	0.000265464
RNASEL	3.2468	0.000266495
ITGB8	2.06998	0.000271139
SSUH2	3.44908	0.00027248
THRB	2.71311	0.000277654
LINC01356	3.39672	0.000282131
REN	3.94921	0.000282293
HSD3B1	4.07441	0.000305024
BGLAP	3.4174	0.00031189
LINC01119	2.41937	0.000322845
LRRN2	2.93767	0.000328237
MYOG	3.85918	0.000342171
TMEM239	3.97474	0.000346906
NOS1AP	2.26068	0.000366049
WDFY4	3.29234	0.000373104
C1QL3	2.07656	0.000374538
TCAF2	2.30741	0.000381268
GLRX	2.65808	0.000383192
PRAMEF2	3.95718	0.000389089
TACR1	3.15775	0.000392354
XG	2.61603	0.000402788
C2orf91	3.8189	0.000419679
CAV3	3.93406	0.000450893
FLJ26245	3.91929	0.000458521
CDYL2	2.09853	0.000467216
MAP3K5	2.08235	0.000477765
PNPLA1	2.9963	0.000491333
KPNA7	3.87782	0.000494805
CXCR2	3.21237	0.000501764
CHI3L2	3.67679	0.000538461
LINC00592	3.67795	0.000539522
SLC9A9	3.66659	0.000549399
LMOD3	3.9614	0.000610157
CST4	3.13797	0.000617574
NBEAP1	2.21399	0.000619624
ATP6V0D2	3.58372	0.000654216
LIMCH1	2.03766	0.000678345
SLC16A5	2.70833	0.000686243
SDK1	3.39768	0.000693429
BPIFA2	3.61576	0.000707446
PTPRB	2.57155	0.000716971
SHROOM4	3.73927	0.000740877
C11orf86	3.29438	0.000753325
POU5F1B	2.47951	0.000776097
CXCL12	2.59869	0.00079116
KRT36	3.82164	0.000822195
CDSN	3.35016	0.000824238
INSC	3.54618	0.000877297
CDH16	2.81103	0.000897262
EGOT	3.73231	0.000911359
NLRX1	2.09264	0.000933523
TRABD2B	2.53237	0.000955081
ENPP2	2.69768	0.000966817
C11orf45	3.02207	0.00108839
CDS1	2.7651	0.00110121
DNAI2	3.37697	0.00113057
LINC01094	3.48624	0.00113872
BCO1	3.0545	0.00117037
ADAMTS15	2.25248	0.00118254
FAM127C	2.08755	0.00123676
SETBP1	2.62883	0.00129761
LCE1E	2.86581	0.00130128
SYNPO2L	2.7316	0.00132367
KIAA2012	3.61943	0.00132738
SYT2	3.32748	0.00135849
LRG1	2.02198	0.00136009
CCL21	3.26538	0.0013626
FRMPD3	2.71981	0.00137265
ST3GAL5-AS1	3.59349	0.00138286
NHS	3.36827	0.00138395
ACTC1	3.69053	0.00141233
LRRC61	3.63105	0.00141233
C2orf71	3.64682	0.00143674
CATSPER1	3.13835	0.00143867
GRAP2	2.91035	0.00144646
GJB4	2.88984	0.00153348
PSG1	3.54349	0.00157748
ASIP	2.983	0.00159669
C1orf177	3.39984	0.00161737
LGR6	2.54641	0.00166301
LBX1-AS1	3.56778	0.00166373
SYT12	2.78776	0.00168323
DNAH11	2.92249	0.00172836
LINC01106	3.1052	0.00174103
SH3RF3-AS1	2.7954	0.00174824
TIPARP-AS1	2.28729	0.00174849
LINC01537	3.57968	0.00176561
ANPEP	2.15358	0.0017973
KRT79	3.4155	0.00187308
SOHLH1	2.86221	0.00188432
LINC01215	3.40578	0.0018908
PDE8B	2.73389	0.00189327
CA4	2.50803	0.00192867
NPC1L1	2.39234	0.00196266
ROR1-AS1	2.91332	0.00198413
SLC1A7	2.64065	0.00205091
NPPB	3.12305	0.00208808
LOC100996351	3.64303	0.00209559
SYDE2	2.32288	0.00209626
PRR7-AS1	2.2475	0.00225537
LOC101927292	3.371	0.00229428
POPDC3	2.27193	0.00231929
SLC14A1	3.49508	0.00236842
RAB44	2.31446	0.002436
BCL11A	2.43566	0.00244614
LINC00260	3.04051	0.00245129
MYOD1	3.39133	0.00247337
MRVI1	2.50016	0.00255587
LCN2	2.41511	0.00260851
RNF152	2.64396	0.00265128
STAU2-AS1	3.13863	0.00268902
ELN	2.21636	0.00270817
BIN2	2.5271	0.00286114
STAT4	2.80605	0.00290371
ACER1	3.48456	0.00295039
EGF	3.00289	0.00295353
CRYBB3	2.0022	0.00305391
TRG-AS1	2.8498	0.00307687
DLGAP1-AS5	3.53569	0.00309178
CHAT	3.21687	0.00313625
AFAP1L2	2.27516	0.00314699
PHKA2-AS1	3.12349	0.00318943
SLC26A9	3.04654	0.00320732
TSPEAR	2.31029	0.00321525
SELENBP1	2.67832	0.00334643
MPPED1	3.3235	0.00335664
XIRP1	2.31273	0.00342599
LIFR-AS1	2.00345	0.00357089
SLC13A2	3.4239	0.00360657
LOC100996634	2.2235	0.00370932
SAMD9L	2.62876	0.00378031
NPY6R	3.44972	0.00378961
HS3ST3A1	3.17971	0.00383135
KSR2	2.01454	0.00385349
RASGRF1	2.45958	0.00385919
CACNA1C	2.35731	0.00389185
LOC101927481	2.1181	0.003917
KLHDC7B	2.81346	0.0040077
KCND3	2.46025	0.00406349
ADGRF2	3.33105	0.00407809
TDH	3.1049	0.00417316
SLC43A3	2.3371	0.00427944
FAM83C	2.89285	0.00434725
LOC101928034	2.09676	0.00436735
RPPH1	2.16705	0.00443192
CASP1	2.55231	0.00449933
TRIM9	2.64658	0.00452147
PLEKHG6	2.13431	0.00456156
C1orf21	2.09687	0.00459109
IL12A-AS1	2.97133	0.00460691
CD6	3.35419	0.00471851
HHIPL1	2.12436	0.00472994
CYP26A1	2.03826	0.00474614
MORN5	2.27407	0.00486131
TGM4	2.45132	0.00488391
CEBPE	3.31727	0.0049723
ALOX5AP	2.96653	0.00500571
MPP7	2.20967	0.00501364
PIWIL2	3.12829	0.0050671
GDNF	2.93865	0.00522719
LINC00887	3.12946	0.00526254
CSF2RB	2.54498	0.00533791
ASIC2	3.1444	0.00536064
OAS1	2.59918	0.00557687
LOC284578	3.24738	0.00569836
ADGRG4	3.16891	0.00574008
UPB1	2.30793	0.00574173
SH2D2A	2.02992	0.0057796
FRMD1	2.75499	0.00588078
IGFL1	2.19659	0.00596715
LEMD1-AS1	3.12047	0.00606541
SPRY4-IT1	2.46125	0.00607682
IL1RL1	3.19368	0.00609049
SLC4A1	2.56285	0.00614174
VSIG8	2.9784	0.00614853
OTOG	3.24218	0.00626474
KCNQ3	3.06146	0.00651712
SEMA3E	2.56724	0.00659341
TCERG1L	2.39764	0.00660897
KRT37	3.29664	0.0067507
GRAMD1B	2.18063	0.00686835
LOXL1-AS1	2.5877	0.00704122
NIPAL1	2.43827	0.00731629
CDH4	2.96196	0.00743931
TSPAN8	2.89974	0.0076316
SDCBP2	2.44749	0.0076572
POU2F3	2.89836	0.0076858
LINC01016	3.14538	0.00770262
KLHL38	3.08311	0.00771065
TRPV3	2.34795	0.00805087
SLC26A8	2.56779	0.00811033
S1PR4	2.01554	0.00831668
UBE2QL1	2.28686	0.00832829
SIGLEC15	2.91487	0.0083442
RORB	3.03917	0.00837305
RYR3	3.01936	0.00844131
VSIG1	3.15698	0.00849581
LOC101929567	2.56103	0.00851842
GIPC2	2.54961	0.0086594
C1orf110	3.029	0.00870148
CACNA1G-AS1	2.21709	0.00875317
LINC00336	2.65137	0.00880313
CD177	2.79767	0.00881118
CYMP	3.20003	0.00894605
HUS1B	2.62875	0.00918139
HMCN1	2.00679	0.00918236
DKFZp779M0652	2.38532	0.00923515
CHST4	2.88868	0.0092987
ACTR3C	2.53711	0.00930933
LRRC38	2.72735	0.00965589
GAD1	2.08906	0.0096684
TMEM200A	2.54496	0.00970053
KRT86	2.84726	0.00973274
LINC01599	2.00588	0.00980075
C1orf204	2.89265	0.00996522
NXF3	3.00606	0.00999557
MYO3B	3.0779	0.0100557
C10orf82	2.34258	0.0102599
GPR143	2.78822	0.0104453
TRIM43	2.98889	0.0104722
LINC00426	2.16592	0.0105381
AGT	2.76514	0.0109173
STXBP5-AS1	2.86128	0.0109371
DRD2	2.17778	0.0110814
ADPRH	2.61292	0.0114365
FAM178B	2.71508	0.0115786
AQP7	2.87319	0.0119204
PSG8	2.95469	0.0119463
IZUMO1R	3.07075	0.0119645
ATP8B4	2.98292	0.0119998
DNAH3	2.33307	0.0120188
LINC00330	2.79083	0.0121761
LINC00520	2.59558	0.0126459
CD300LF	3.05146	0.0126803
APOC3	2.96952	0.0131039
LOC79160	2.98986	0.0131888
FCRL6	2.89344	0.0132526
PSG3	2.89951	0.0134495
PRKAG3	3.02061	0.0135053
LINC00551	2.42685	0.0135864
AKR1B10	2.89226	0.0135941
LINC01607	2.45081	0.013666
KRT27	2.93761	0.0139852
ZSCAN4	2.47086	0.0140287
RASGRF2	2.0123	0.0140485
LGALS9B	2.99345	0.0142544
SLC3A1	2.71543	0.0142581
ANXA10	3.00791	0.0144013
SYTL5	2.41389	0.0145854
CYP4F2	2.58571	0.0146704
PDE6B	2.11401	0.0147821
TLDC2	2.03647	0.0148301
GNA15	2.14162	0.014884
ANO2	2.76805	0.0150019
PSG7	2.83051	0.0156544
LINC01411	2.77695	0.0159083
LOC284344	2.77682	0.015967
PLCB4	2.04844	0.0164259
ADCY10	2.70382	0.0174534
LCTL	2.44723	0.017742
HTR4	2.94395	0.017791
GMPR	2.05369	0.0177969
GPR55	2.89893	0.0178884
KRT34	2.70507	0.0180961
CCL22	2.81945	0.0182791
LOC101927230	2.92782	0.0184519
FAM84A	2.08634	0.0186422
LGR5	2.55447	0.0187606
SH2D1B	2.81877	0.01892
PKP2	2.04039	0.0189358
SIGLEC17P	2.88256	0.0199905
PKP1	2.49075	0.0204114
DIRC3	2.87451	0.0206245
LOR	2.22333	0.0208322
LRRC36	2.37269	0.0208876
PRSS56	2.12324	0.0209783
LOC100507144	2.50373	0.0210363
PRICKLE2	2.80364	0.0210972
LINC01269	2.71648	0.0216029
TLR2	2.44964	0.0220665
FAM71F1	2.28106	0.0227981
TMEM163	2.67364	0.0228372
PGC	2.63346	0.0232239
UNC45B	2.7368	0.0237159
C6orf132	2.32646	0.0237345
LOC153910	2.22514	0.0237555
CPA1	2.81493	0.0237679
THEM5	2.32455	0.0241429
SLC6A15	2.72687	0.0248231
TRIM49C	2.79395	0.0249532
LINC00595	2.72348	0.0252957
PPAPDC1A	2.59443	0.0254992
ESR1	2.74914	0.0260882
TNN	2.66204	0.0263736
MYRFL	2.5326	0.0271943
TSLP	2.63667	0.0286322
AMHR2	2.60648	0.0287197
HCRTR1	2.44426	0.0289432
LINC00857	2.62167	0.0300708
OIT3	2.42074	0.0304527
LOC101927934	2.65085	0.0306444
AFF2	2.27239	0.0312649
RAET1L	2.40481	0.0317108
OSMR-AS1	2.38387	0.0320125
C2orf16	2.69267	0.0321687
HNMT	2.30713	0.0329558
TPSAB1	2.50449	0.0329892
C10orf90	2.64407	0.0333757
PAQR9	2.58556	0.0334189
SLPI	2.09511	0.0336565
PRLR	2.60635	0.034181
LVCAT1	2.17289	0.0342464
CTAGE11P	2.65749	0.0346869
C1QL2	2.38699	0.0352097
SPRR3	2.58898	0.0353238
CDHR1	2.08349	0.0357489
NFE2	2.20115	0.0357821
TC2N	2.10965	0.0358281
LOC101926963	2.5401	0.0366168
SLC35F3	2.1666	0.0366674
GABRA2	2.15763	0.0367243
FXYD3	2.00028	0.036877
RNF212B	2.61357	0.0369295
LDLRAD4	2.15732	0.0370684
BSPRY	2.09389	0.0372529
LOC101929412	2.469	0.0373306
HEPHL1	2.22491	0.0380714
KCNE5	2.32596	0.0389748
FAM151A	2.10729	0.0393781
CLCN1	2.21543	0.0399043
LOC101928371	2.46893	0.0409274
CD163L1	2.41714	0.0418716
CCL27	2.204	0.0419383
RASGEF1B	2.35669	0.042385
LY6K	2.35053	0.0426877
FGL2	2.42453	0.0435116
MYL2	2.2085	0.045638
LOC100507600	2.5287	0.0459809
NECAB1	2.5004	0.0461317
DMBT1	2.33265	0.0461612
CA10	2.51179	0.0475532
LOC101929439	2.21766	0.0479927
MUC17	2.45849	0.0484045
PSG9	2.10693	0.0492446

## Sheet: Genes down-regulated in SCCOHT1
Gene ID	log2FoldChange	adjusted p value
RRM2	-2.82967	0
GCG	-4.10537	0
KLHL14	-2.66435	2.56588e-290
GBX2	-2.06054	7.68049e-268
GLI1	-2.11858	1.24053e-246
APLP1	-2.18937	1.74982e-242
KIFC1	-2.0807	7.97058e-237
MYOM1	-3.1495	9.20445e-230
WDR62	-2.19844	3.31768e-220
AGAP2	-2.68582	6.74952e-201
SLC17A7	-2.03866	2.07023e-193
EPHA7	-2.96433	6.05369e-177
SKIDA1	-2.04042	1.28886e-171
KIF2C	-2.08895	1.24626e-168
AGMO	-2.55349	3.23018e-163
RASIP1	-2.42068	1.69128e-161
KIF18B	-2.2018	1.9243e-154
FOSB	-2.80277	5.30375e-153
EID3	-2.88544	5.6556e-145
RTBDN	-3.25694	2.65012e-142
CA11	-2.37435	5.88965e-139
HJURP	-2.18714	6.53041e-129
APC2	-2.89002	1.3047e-124
ERBB3	-2.94239	3.07025e-121
SH2D3C	-2.46501	4.37774e-116
FGF14	-2.14035	1.81779e-115
PRRT2	-2.50974	1.41214e-114
FAM64A	-2.36705	2.14145e-114
E2F2	-2.4049	5.95162e-112
SH3GL3	-2.69742	2.77294e-111
PPM1N	-2.6953	4.11784e-110
CHD5	-2.006	1.14085e-106
SYT5	-2.22364	5.48778e-105
PER3	-2.16209	7.69169e-105
ADAMTS1	-2.9031	2.81772e-104
CYS1	-2.29744	1.80311e-101
TROAP	-2.03825	1.76972e-97
KIAA0319	-2.34917	2.44776e-97
NEGR1	-2.65942	5.14146e-89
GIPR	-2.6816	2.30454e-86
GABRD	-2.09614	2.72482e-86
TMEM88	-2.01443	1.04114e-85
EPHA5	-2.45581	8.82776e-85
IMPA2	-2.06694	4.49231e-84
THAP10	-2.46072	5.26477e-82
NEK2	-2.08849	5.69495e-79
MEIOB	-2.05595	1.74383e-76
TNNC1	-2.55906	1.27448e-75
KIF15	-2.22956	6.29151e-74
PBK	-2.06878	4.30132e-72
KIAA1841	-2.00071	1.51744e-71
EPHA5-AS1	-2.27086	7.01307e-70
CHRM4	-2.43611	1.27921e-61
TRIM7	-2.76489	3.80593e-58
TMEM191A	-2.43439	9.2586e-53
ERCC6L	-2.08857	3.57333e-51
SKA1	-2.18717	3.5806e-50
DSCC1	-2.24758	6.31498e-48
DKKL1	-2.79116	1.18081e-47
ALX1	-2.02846	5.1557e-44
FXYD1	-2.20562	3.79057e-42
EFHD1	-2.58653	6.16449e-42
RNASE4	-2.27763	6.07145e-38
LAG3	-2.10495	6.73145e-37
CASC5	-2.1281	9.47921e-37
KIF14	-2.05993	2.47976e-35
LOC388282	-5.77777	9.48378e-35
ELAVL3	-3.54104	1.14388e-33
CNIH2	-2.38551	3.0514e-33
TERT	-2.15692	2.65894e-31
PACRG	-2.21207	4.0126e-31
C6orf165	-2.24745	1.82243e-30
ZMYND10	-2.79347	1.84783e-30
FUT9	-2.54208	2.92282e-30
NOV	-2.96373	3.48271e-30
ADM5	-2.59978	1.61741e-29
LOC100288637	-2.05738	2.76595e-29
RIMS2	-2.75965	9.8578e-29
TEX15	-2.30494	2.9856e-28
ENTPD8	-2.33787	1.35672e-24
TMEM200B	-2.09429	4.28165e-23
BRCA2	-2.07683	9.30489e-23
CDH1	-2.00019	1.23927e-21
KCNB1	-2.07822	2.51246e-20
NCAN	-3.66367	9.20996e-19
ABCG4	-2.27208	1.17122e-18
HIST1H3B	-2.65738	1.2506e-18
FLJ26850	-2.25904	6.29673e-18
NEIL3	-2.06867	2.41213e-17
UPK1A-AS1	-2.50643	2.60611e-15
LOC101927815	-2.18403	4.80496e-15
NR4A3	-2.90964	7.33247e-15
ANG	-2.03145	7.76805e-15
JPH4	-2.03584	8.29233e-15
SMPD3	-2.86976	1.28818e-14
PIP5K1B	-3.2797	2.21886e-14
LOC100130238	-2.60614	3.64718e-13
CAMKV	-2.46001	4.14567e-13
ADD3-AS1	-2.4546	5.1916e-13
HIST1H3A	-2.41701	8.31737e-11
CRHBP	-2.36272	2.12777e-10
FAM57B	-2.75697	8.52146e-10
PP14571	-2.9144	1.69637e-09
GRID2IP	-2.23686	4.44483e-09
HCG27	-2.31093	1.18692e-08
LINC00634	-2.52321	3.04409e-08
LINC00664	-2.06116	2.63525e-07
DIRAS2	-2.27242	4.58013e-07
RSPO1	-3.2618	1.16509e-06
LOC101593348	-2.35416	1.23602e-06
LINC00337	-3.0042	1.45535e-06
TNFRSF13C	-2.372	2.59312e-06
KCNJ2-AS1	-2.25661	3.61887e-06
SPIB	-2.35824	6.64258e-06
TEX19	-2.46425	8.89303e-06
FAM83E	-2.5832	1.221e-05
HIST1H3C	-2.67305	1.61317e-05
ATP1B2	-2.43187	1.64654e-05
SLC5A5	-2.65958	3.83448e-05
NR2E1	-3.12732	4.77862e-05
KIAA1257	-2.76283	5.51325e-05
ZFR2	-2.66652	0.000105349
HIST2H2AB	-2.40705	0.000122047
SALL3	-3.24617	0.000137781
SCRT1	-3.43985	0.000149303
SLC10A4	-2.09604	0.00015639
DAOA-AS1	-2.16374	0.000240059
SHISA7	-2.48798	0.000264701
LRRC3-AS1	-2.72886	0.000462932
SHD	-2.99742	0.000555833
GPR19	-2.11617	0.000612917
GRIN1	-2.63997	0.000668757
FABP4	-2.21038	0.000757168
FGF20	-2.82322	0.000794105
TTYH1	-2.71338	0.000801725
BHLHA15	-2.14895	0.000804741
HAPLN4	-2.53832	0.000811839
TTBK1	-2.69412	0.000891937
CKM	-2.77449	0.00127772
IGDCC3	-2.04434	0.00134928
LINC00669	-2.0172	0.00138286
TMEM88B	-3.08645	0.00146889
P2RX5	-2.55693	0.00151978
MIR378I	-2.24085	0.00172627
MUC5B	-2.46239	0.00216783
PRDM13	-2.23932	0.0021949
LOC101929657	-2.82505	0.00221032
KDR	-2.47619	0.00241804
HIST1H1D	-2.15743	0.00260643
HLA-DOA	-2.34046	0.00327955
MIR3176	-2.10335	0.00408309
LOC101929464	-2.27553	0.00413764
TOB2P1	-2.36736	0.0050575
PACSIN1	-2.18855	0.00523332
MAP2K6	-2.23966	0.00523556
THEG	-2.47681	0.00567482
XKR4	-2.00821	0.00607326
HSD17B6	-2.3787	0.00618064
FAM95A	-3.04003	0.00624194
MS4A15	-2.28572	0.00670602
IRAK3	-2.52274	0.00708099
PIK3R5	-2.12594	0.00743366
VENTX	-2.50936	0.00905216
IL17REL	-2.86584	0.00939227
PLLP	-2.11991	0.00947185
PGAM2	-2.44146	0.0139127
SIGLEC16	-2.41824	0.0178277
SMCP	-2.8074	0.0190973
NMBR	-2.8963	0.0197553
LOC101927237	-2.41345	0.0199439
CDC20B	-2.57351	0.0215119
LOC401242	-2.653	0.0232503
MIR4720	-2.10245	0.0234035
PRTN3	-2.51127	0.0240761
HFE2	-2.72691	0.0249308
ELMO1	-2.02217	0.0264422
C10orf113	-2.57528	0.0343043
PCDHB18P	-2.33844	0.0351903
C2orf88	-2.06465	0.03578
OCA2	-2.48454	0.0358713
UBL4B	-2.29608	0.0431563
ACTL6B	-2.28129	0.0440154
HIST1H2AB	-2.32318	0.0449063
FOLR2	-2.41144	0.0460401
TECRL	-2.10563	0.0472176
C8orf48	-2.34252	0.0486894
RAD51L3-RFFL	-2.48112	0.0489259
MCCD1	-2.41937	0.0489277

## Sheet: Genes up-regulated in BIN-67
Gene ID	log2FoldChange	adjusted p value
ALPL	4.3562	0
SLC2A1	3.43391	0
CYP4B1	5.45365	0
ECM1	4.99928	0
S100A16	5.83759	0
PLXNA2	4.07516	0
C10orf54	4.96338	0
SNCG	5.21483	0
LOXL4	4.39201	0
CD44	4.10562	0
CCND1	2.66442	0
KRT6A	5.06631	0
KRT8	4.37245	0
TRIM16	3.35881	0
MMP28	2.87111	0
IGFBP4	4.25481	0
KRT13	5.14656	0
KRT14	5.13751	0
KRT17	4.3844	0
ITGA3	2.38028	0
SMARCA4	3.31397	0
IGFL1	5.63696	0
LBH	2.9737	0
HS6ST1	2.16385	0
TGM2	5.66946	0
SUSD2	3.82213	0
SEC14L2	2.81352	0
TIMP3	4.27656	0
SLCO2A1	4.39344	0
F2RL1	3.14548	0
SYNPO	4.68517	0
C6orf15	6.13345	0
ITPR3	3.00391	0
SERPINE1	6.56679	0
CPA4	5.54607	0
PODXL	4.25148	0
GSN	2.85629	0
PRSS23	4.13563	3.03876e-304
NDRG1	2.73451	1.06817e-302
SMAD3	2.02402	3.45761e-295
CSF1	2.20878	3.89437e-292
LGALS3BP	3.95858	6.59879e-292
KRT16	4.51375	8.60256e-285
SEMA7A	2.65137	6.10973e-272
MYOF	2.56138	7.70364e-270
C15orf52	4.95153	3.0939e-268
LIMK2	2.32616	2.88134e-265
LAMB3	5.62002	1.93515e-264
TBC1D2	2.6859	2.03218e-251
ATP8B1	3.08764	9.58077e-247
ARHGAP29	4.70771	2.29335e-246
ADGRG1	2.97891	2.83627e-244
TNS3	2.675	4.38762e-243
LMCD1	2.91136	1.06793e-240
SOX13	2.20922	1.84808e-240
FGF1	3.16859	1.554e-236
CDH5	7.23388	1.96617e-233
NUPR1	5.22204	5.57466e-233
SPOCK1	4.54302	8.23574e-233
PPL	3.00062	3.29814e-228
OXTR	4.08398	3.97441e-223
EPAS1	4.22411	1.17437e-221
IGFBP2	2.57838	6.10739e-218
KRT80	5.87681	1.45024e-211
OSBP2	2.23836	5.51972e-209
TUBA4A	3.64335	9.31672e-209
TGM1	3.49371	1.31767e-207
KCNN4	4.60221	2.12171e-207
HSPG2	2.9216	2.34293e-203
PTGES	5.08582	2.86084e-203
ALDH3B1	3.5696	1.42852e-202
NT5E	3.2646	2.68649e-202
NMNAT2	2.03813	5.92909e-201
CGN	2.02939	1.3522e-199
OLFML2A	2.80566	5.68073e-198
CCL2	3.80913	5.93418e-198
FAM107A	3.68898	9.53888e-197
CEACAM1	5.92233	2.22605e-193
VWF	8.2394	2.19464e-192
KIAA1211L	3.90154	4.32256e-191
HSPA2	2.16778	6.25043e-190
PRODH	2.04552	9.04764e-190
CX3CL1	6.7462	1.14339e-188
UNC5B	2.16993	8.96923e-181
COL18A1	2.25996	4.57734e-179
ZNF114	2.44879	7.43632e-177
IL17RC	2.36794	9.5936e-177
PDGFRB	3.70069	2.242e-176
KRT4	6.12416	1.29057e-174
MICALL2	2.33858	1.15069e-172
ADAMTS15	3.17083	9.23645e-171
GADD45A	2.37221	3.15678e-170
ANGPTL4	2.53277	2.88087e-169
PITPNM3	3.53943	3.874e-169
MMP24	2.8295	2.46914e-166
CLDN4	4.35572	3.01951e-166
SYNM	2.43409	1.27715e-162
S100A4	4.04577	2.81535e-161
CD82	2.6562	2.18675e-160
AHNAK2	2.70673	7.56033e-160
THSD4	2.28238	8.42968e-160
PDGFB	4.15254	1.46103e-159
ANXA1	2.05791	2.47034e-155
TNS1	5.26476	1.06527e-152
GLI2	2.26727	1.33785e-152
NDRG4	3.65423	1.36706e-150
SLC2A12	2.98819	1.96607e-150
SH3PXD2A	2.69821	2.92156e-149
SFN	3.0852	3.24068e-148
MEST	2.00346	3.34893e-146
ABTB2	2.14056	1.7431e-145
AQP3	4.59861	1.62242e-144
SGK223	2.629	2.1156e-144
PLAT	5.30021	8.99585e-143
GDF15	2.29746	3.09592e-142
CYP4F22	3.05094	3.34201e-142
MN1	2.10377	2.46529e-140
APOL3	4.7253	8.95431e-139
VTN	2.60201	2.89753e-138
S100A3	6.38076	1.38385e-136
PAQR6	2.73141	3.20947e-132
PPP1R14A	2.35384	4.57985e-132
PI3	4.70493	9.78845e-132
LYNX1	2.87209	2.78487e-128
IL34	4.74721	1.21727e-127
PLEKHG4	2.20904	7.69638e-125
FOXS1	6.22389	7.1697e-124
MMP2	2.63424	2.85722e-123
NAV2	3.78903	1.56285e-120
NAV1	2.59167	1.56269e-119
PIK3IP1	3.09167	1.57037e-119
AQP1	4.50921	9.97046e-119
COL17A1	3.23128	3.08696e-118
NGEF	2.02816	1.68085e-117
SORCS2	2.56962	6.70383e-115
COL16A1	3.77851	6.37725e-114
AFAP1L2	2.46828	3.02872e-112
MYOM3	2.94609	1.46671e-110
LGALS9	4.84499	1.48885e-110
ELF3	3.83283	2.61881e-108
TMEM158	2.34135	3.67771e-107
NUAK2	2.34689	9.88754e-107
IL32	3.03559	3.04091e-106
CHI3L1	5.64489	1.97e-103
SVIL	2.26707	3.9201e-103
WNT7A	6.1543	5.96943e-103
TRAF1	3.01911	9.83977e-102
MT2A	2.4048	1.50507e-100
NES	3.08775	1.52957e-100
KLK14	4.67569	4.97359e-100
SCNN1B	2.92997	7.06789e-98
TRABD2B	3.16536	2.39923e-97
LY6D	7.32528	2.6733e-97
CAPG	2.92483	7.39146e-97
FBXO32	2.56347	1.16362e-96
HR	4.3249	2.2393e-95
ABCA4	5.6711	2.38276e-95
MGLL	3.95038	2.63588e-95
FAM212B	2.00461	5.67936e-93
IL17RE	4.35986	3.24956e-91
TMEM173	5.77797	5.67594e-90
TGFA	2.06267	1.34051e-89
FBXO2	2.00579	9.60156e-88
YPEL2	2.4507	9.69692e-88
TMOD1	2.61175	2.34047e-87
NID2	4.15605	1.56126e-86
GJA5	4.89677	7.21996e-85
MMRN2	5.30475	4.54672e-84
SEMA3G	2.72401	8.00624e-83
APOL1	4.12959	1.13968e-82
S100A2	3.78106	1.28482e-77
WSCD2	2.03049	3.82351e-77
LRRC32	3.63548	6.74906e-77
PDP1	2.06363	2.62505e-75
PVRL4	2.41257	6.50613e-75
CYGB	4.55809	1.08196e-73
ADORA1	3.12006	1.02395e-72
CLIC5	2.87147	4.85577e-72
IFI27	3.66843	4.53736e-71
ATP6V1C2	4.05408	1.97708e-70
CMKLR1	4.19346	7.42974e-70
ANGPTL7	5.97424	9.27428e-70
MFI2	2.02087	1.03573e-68
C19orf33	3.01157	6.90387e-68
UBD	5.19308	1.29328e-67
FOLR1	3.76863	9.61406e-67
SLPI	5.53107	2.09456e-66
VSTM2L	2.28264	3.53725e-66
LFNG	2.09198	5.82413e-66
TRIM29	5.53988	3.17289e-65
HKDC1	5.17875	2.22823e-64
ACTBL2	4.61217	8.49488e-64
SCNN1A	4.12872	3.78447e-63
TMEM132E	3.06001	6.56743e-63
ANXA9	3.66016	1.02257e-62
SOCS1	2.87853	2.92806e-62
CYP4F12	3.27672	3.49301e-62
PLA2G5	4.76774	4.57682e-62
GCHFR	2.38431	3.45413e-61
UBA7	3.47353	6.65591e-61
LIPH	4.45544	1.92352e-59
F3	4.26409	1.24608e-58
CLSTN2	3.27311	1.47925e-58
APOA1	5.61087	3.71141e-57
COL9A3	2.95997	1.21253e-56
NLRP1	3.88787	2.08841e-56
ATOH8	3.74373	3.09287e-56
CEMIP	3.37337	9.14163e-56
COLEC12	3.02566	1.43081e-55
EBI3	2.2195	1.1304e-54
IGFBP6	3.29787	3.17041e-54
MYEOV	4.95456	5.45996e-54
IL20RB	3.28372	8.58728e-54
C1orf95	3.27178	1.03412e-53
SP100	3.81754	1.5375e-53
CST1	8.4553	1.78207e-52
GFRA2	2.28445	3.06147e-52
TNXB	2.80359	7.43252e-52
CHST1	2.97685	8.05192e-52
PDGFRA	2.61005	7.84292e-51
KRT5	5.81585	1.77938e-50
ACVRL1	5.87454	5.04831e-50
ITGB3	3.32492	4.90456e-49
HRH1	3.48992	1.28521e-48
IL1B	5.74014	1.42881e-48
BEAN1	2.10616	5.1586e-48
KLHDC8A	3.92121	6.03452e-48
TNC	2.93536	9.4117e-48
HTR1D	2.2717	2.14256e-47
UPK3B	3.09746	2.71003e-47
CCL5	3.1037	2.77418e-47
RGR	4.67135	1.90451e-46
TRIM22	3.75496	3.3314e-46
COL9A2	3.19168	3.38979e-46
CRB2	4.49215	1.22714e-45
FAM84B	2.73303	8.92707e-45
LINC01133	5.20797	2.26096e-44
GMPR	3.70351	3.6271e-44
MYO5B	2.41696	6.39536e-44
ATP6V1B1	2.7401	2.62313e-43
MUC16	4.25978	2.99691e-43
CYP26B1	2.177	4.41066e-43
SYTL1	3.93997	5.46939e-43
GIP	3.29487	9.18363e-43
KRT15	3.99205	8.77365e-42
CLIC3	2.59595	1.0051e-41
C10orf10	4.45022	1.76022e-41
PLCE1	2.08013	2.63681e-41
ALPK2	4.79922	3.91368e-41
ARHGEF28	2.59913	5.53059e-41
PIK3AP1	2.32302	2.07309e-40
TNFAIP2	2.27973	2.40321e-40
CDH1	4.12906	1.13662e-39
KLK5	4.9412	1.73341e-39
IGFL2	2.9118	7.12622e-39
IFIT2	3.27838	2.97735e-38
SH3TC1	5.51978	4.07603e-37
C3	2.54195	4.80632e-37
SBSN	2.70797	7.80834e-37
NPR1	4.24214	1.14239e-36
LCN2	6.21229	1.29581e-36
FRMD3	2.21772	1.44189e-36
ITIH3	5.42061	1.70968e-36
GRHL3	2.04168	1.89546e-36
FLNC	4.53534	4.26908e-36
EVA1A	2.56893	5.70423e-36
ITGAX	5.09494	7.29402e-36
GBP2	3.83916	1.06122e-35
APOBEC3B	2.9231	3.64041e-35
TRANK1	2.05368	1.02208e-34
FAM167B	5.23205	2.49732e-34
PDZK1IP1	4.26118	3.55971e-34
FBLN2	3.99794	4.9187e-34
CDH3	4.14116	7.15667e-34
PRRX2	3.72126	1.69746e-33
PLCD4	2.94287	2.96828e-33
ROBO4	4.38759	3.31293e-33
MAFB	2.79293	6.48243e-33
LMO2	2.34267	9.32195e-33
LEFTY2	4.41211	1.30837e-32
IFIT3	2.97132	1.75741e-32
TRIM38	5.38254	3.22142e-32
SEMA5B	3.93995	3.8181e-32
TNNT2	7.185	2.32468e-31
LRRC15	2.11724	2.43702e-31
STRA6	3.8888	2.66736e-31
MEOX1	4.08478	3.8104e-31
CSDC2	2.02616	4.46859e-31
ACSL5	7.42009	6.56556e-31
DUPD1	3.36705	7.7854e-31
IL33	3.74428	1.56284e-30
GBP3	4.54776	1.17263e-29
ISG20	2.3566	1.49163e-29
RASSF4	2.36247	3.72651e-29
RARRES3	3.08638	8.33953e-29
UCA1	7.36867	9.63617e-29
GAS2L2	3.19802	1.40022e-28
MFAP4	4.70785	1.54672e-28
ITGA10	2.7289	9.41569e-28
KIRREL	2.43914	1.2327e-27
PRAP1	4.52573	1.88131e-27
KRT7	4.35542	2.64844e-27
TFAP2C	3.73	4.82573e-27
CST2	6.67813	6.82899e-27
HSPB3	4.12093	9.834e-27
C16orf74	3.3432	1.91016e-26
DKK3	2.738	1.93001e-26
ABCC3	3.4831	2.02165e-26
WNT2B	2.35432	2.9017e-26
LAMC2	2.98201	4.39389e-26
SSTR2	2.03909	1.10425e-25
TNFRSF9	4.14797	1.45034e-25
KLHDC7A	8.10534	3.64667e-25
KCNK3	5.41021	4.41204e-25
TNS4	6.88417	6.6969e-25
FA2H	2.97098	7.90144e-25
GBP1	2.36232	9.86907e-25
SLCO2B1	4.73218	1.5661e-24
CDK18	2.26316	2.72272e-24
SPARC	5.71046	3.2614e-24
FLT1	5.68632	5.20575e-24
TMCC3	2.68802	5.79683e-24
CA4	4.57557	1.06704e-23
ITGA11	5.27977	1.23527e-23
PTAFR	3.42109	2.45693e-23
TMEM217	2.61072	3.76733e-23
EDN2	3.52361	5.93735e-23
ECSCR	4.61448	7.46215e-23
AIM1L	2.99915	9.50705e-23
CD22	5.61849	1.50858e-22
CYP4F24P	4.19457	1.85957e-22
ZNF488	4.57549	2.17814e-22
TENM4	4.82949	2.22835e-22
FAM65B	3.71203	3.12845e-22
SAA1	5.46519	4.91075e-22
ANKRD2	5.65509	8.73128e-22
MMP9	2.88491	1.30488e-21
FAT2	7.03967	1.6757e-21
AOX1	4.44265	2.05987e-21
COL13A1	4.34922	2.20367e-21
ZBED2	4.16554	2.21523e-21
BGN	3.88452	3.03757e-21
TPPP3	2.31382	5.63581e-21
LST1	3.76365	2.34249e-20
FAM179A	4.92617	3.1335e-20
HEPHL1	6.52811	4.11131e-20
TMEM92	3.41347	7.88701e-20
MUC3A	2.05683	1.22753e-19
LGR6	4.17427	1.58271e-19
SLC7A8	4.2322	1.6212e-19
EPPK1	4.12958	2.03024e-19
IVL	5.7594	2.46636e-19
CD180	7.82743	3.2355e-19
HRCT1	4.66675	6.38316e-19
NNMT	3.66159	1.04957e-18
PTPRH	2.35075	1.87224e-18
TSPAN1	3.62991	2.0566e-18
WFDC21P	5.37396	2.16069e-18
CYP4F3	3.96743	2.25822e-18
CLEC3B	6.36889	2.35487e-18
ANO1	4.26357	2.71181e-18
TNFAIP8L3	3.19965	3.37103e-18
ATG9B	3.97435	3.616e-18
TRIM54	3.71249	4.03487e-18
NEURL3	3.45741	4.11014e-18
ADRB2	4.1295	4.19861e-18
ADRA1B	3.69237	4.36175e-18
S100A14	6.1646	4.81481e-18
DENND2A	4.31986	1.0682e-17
IRF6	4.73056	1.18042e-17
AKR1C3	2.92115	1.25743e-17
IL18	2.50182	1.34585e-17
SAMD9L	4.90839	2.33085e-17
DRAXIN	2.6088	2.47229e-17
LIPG	3.09605	3.4255e-17
IL1A	4.25686	3.83746e-17
RAB17	5.20287	4.39055e-17
GJB4	6.71936	4.69915e-17
KCTD19	2.17954	4.98266e-17
CFB	3.01733	5.00636e-17
LINC00842	2.52112	6.84974e-17
KRT75	5.29316	8.1961e-17
EXTL1	3.03534	9.21323e-17
RAET1E	5.20656	1.26134e-16
SIGLEC1	6.6448	1.55498e-16
43163	2.63882	2.45935e-16
C1orf167	4.56078	2.69543e-16
PLEKHH2	2.15878	4.07621e-16
SOX9	2.04576	4.98213e-16
PEAR1	3.12283	5.81537e-16
CRYBB2	3.01614	7.14092e-16
COL4A2	2.66672	7.73815e-16
C15orf62	2.81159	8.8257e-16
CAPN8	6.30565	1.46326e-15
PTGIR	3.32325	1.5276e-15
BMP6	2.37049	1.67943e-15
KPRP	4.73491	3.3608e-15
CAPN11	3.1328	3.56259e-15
CST4	6.84198	4.37548e-15
CDRT1	3.44718	4.47685e-15
PELI2	4.12112	4.76022e-15
PAEP	5.70434	4.82374e-15
GGT5	6.75683	8.94737e-15
CDHR4	4.83606	1.05063e-14
CTSE	5.24347	1.18732e-14
GABRE	6.22054	1.36393e-14
BST2	2.3446	1.45857e-14
EVA1C	3.69351	1.53484e-14
ESPN	3.45214	2.19575e-14
CASP4	2.586	2.19575e-14
P2RY6	5.88814	2.37567e-14
CALHM3	5.02613	2.69373e-14
PRELP	3.88179	2.71679e-14
ANO9	2.19087	3.18411e-14
PSG4	3.63294	3.57814e-14
MSMP	2.85835	4.48069e-14
TRIB2	2.30769	4.97171e-14
HSPB8	3.19141	5.30762e-14
PTGDS	3.66113	5.64961e-14
MMP19	4.07826	6.04452e-14
ERAP2	2.0119	6.18655e-14
B3GNT8	3.08556	6.2339e-14
TIMP1	3.65497	7.11368e-14
GLIPR1	2.58321	8.93597e-14
SLC12A3	5.50805	1.04446e-13
RDH5	2.18116	1.06334e-13
LCTL	4.31344	1.08788e-13
GAS6-AS1	3.94753	1.22607e-13
ITGB7	3.72786	1.30142e-13
TTLL6	5.13676	1.5982e-13
LOC101927318	5.94207	1.78639e-13
TNFRSF1B	3.20811	1.87272e-13
TMPRSS3	6.87871	1.95883e-13
F7	6.47447	1.96194e-13
TNNI1	5.69812	2.52288e-13
AJAP1	2.0287	2.62689e-13
DYSF	2.09137	2.7879e-13
GPR37L1	2.84373	2.79162e-13
PI16	3.68059	3.32847e-13
EPN3	2.182	3.95584e-13
TMEM139	4.98233	4.07143e-13
SERPINA5	6.58652	4.12018e-13
SPOCD1	2.54345	5.77096e-13
PLEKHG6	5.47797	6.29988e-13
MYLK2	2.7145	7.54208e-13
GUCA2B	6.67659	8.04903e-13
RIN2	3.38196	8.76749e-13
KRT81	6.11539	1.15294e-12
FILIP1L	2.22075	1.22609e-12
CDSN	6.02712	1.29544e-12
S100A9	4.59798	1.64341e-12
TINAGL1	4.734	1.79163e-12
KRT71	4.73977	2.10497e-12
SLC12A8	2.13128	2.22479e-12
SLC26A9	6.40633	2.30341e-12
FBLN5	2.94723	2.42785e-12
ISLR	5.55107	2.59379e-12
TLR4	3.1066	2.62624e-12
RPTN	6.34217	3.12421e-12
CYB5R2	2.59547	3.84939e-12
KLHL30	3.46448	4.28658e-12
CDH13	2.25825	5.05927e-12
SLC5A1	5.4497	5.14236e-12
RARRES2	4.86239	5.14919e-12
TNFSF10	5.94037	6.58831e-12
ZNF462	2.64914	8.59644e-12
CCL26	5.15424	9.33741e-12
FER1L5	6.20878	1.02911e-11
ARHGEF37	3.25937	1.08757e-11
CASQ1	3.70198	1.1758e-11
CYP4F11	4.36367	1.20473e-11
LOC100126784	3.51794	1.36213e-11
IFI16	3.7075	1.47972e-11
PADI1	3.82312	1.8001e-11
RASGRP4	4.39353	2.26107e-11
ESM1	3.98354	2.63179e-11
GJB3	5.70182	2.65371e-11
JPH2	4.81407	3.45239e-11
TRIML2	2.18152	3.50859e-11
SERPINA3	4.23278	3.66302e-11
MYH16	3.5155	3.72719e-11
PSORS1C1	2.56528	3.80964e-11
SERPINA1	3.46077	3.91296e-11
SLC18A3	2.75298	5.37172e-11
MFAP2	3.78676	5.81639e-11
GPR1	2.13591	6.67828e-11
IL4I1	2.60594	9.07906e-11
KIAA1324	3.99559	9.71249e-11
KRT9	5.6262	1.11544e-10
APOBEC3H	2.43498	1.39746e-10
SLC15A3	3.68136	1.41168e-10
FLG	4.3654	1.44407e-10
PIPOX	4.09218	1.5349e-10
SLAMF8	5.05375	1.71246e-10
CARD16	4.25578	1.85895e-10
ARHGEF15	3.69293	2.03918e-10
LEFTY1	2.8029	2.11471e-10
ZBTB7C	2.68604	2.11482e-10
LZTS1	2.48528	2.13023e-10
PDCD1LG2	3.96041	2.23203e-10
LINC00551	2.58855	2.32559e-10
KCNE1	5.33414	2.45512e-10
OAS2	3.02659	2.62987e-10
C5orf56	2.03869	3.07594e-10
TNFSF15	4.04191	3.48921e-10
LINC01127	6.12346	4.18625e-10
MOV10L1	5.58244	4.23424e-10
SHANK2	2.04244	4.4662e-10
SLC6A12	2.50415	4.49473e-10
HS3ST6	2.22367	4.89319e-10
CD274	2.79044	5.19284e-10
SH3TC2	3.9789	5.60886e-10
RASAL1	3.41933	5.74532e-10
SAA2	5.11284	6.62783e-10
ESYT3	5.7152	7.82923e-10
EXOC3L4	3.65459	8.18619e-10
C11orf91	2.34601	9.15689e-10
SLC2A1-AS1	2.85145	9.53397e-10
S1PR4	5.13631	1.10864e-09
MYBPH	3.82178	1.23739e-09
LAD1	4.3992	1.29175e-09
MYL2	4.39611	1.47242e-09
SPATA12	4.75994	1.81072e-09
PGLYRP2	3.17966	2.30317e-09
COL4A1	2.28102	2.50035e-09
PKD1L1	3.9925	2.89681e-09
MXRA5	4.16458	3.28524e-09
MYLK3	3.80962	3.49646e-09
FMOD	4.38985	4.17036e-09
ZG16B	5.11881	4.21441e-09
FLT3LG	2.03596	4.23548e-09
FAM92B	2.54885	4.44433e-09
ADORA2A-AS1	5.31921	4.85345e-09
MYOZ1	4.01076	4.92176e-09
APOD	3.94852	5.54877e-09
MYO7B	4.0266	5.67687e-09
STON2	3.93086	5.79003e-09
BDKRB2	4.28911	6.83322e-09
WNT6	2.63301	6.93055e-09
LRRN2	3.144	8.5701e-09
LTB	3.70342	1.00501e-08
CCL24	5.69909	1.04404e-08
KLK6	4.9796	1.11385e-08
LOC105748977	5.60934	1.12071e-08
GCNT3	4.07866	1.1328e-08
GJA4	4.62274	1.15403e-08
TRIM55	3.59854	1.28939e-08
HEPACAM	5.27778	1.33985e-08
ANXA8L1	4.90094	1.41245e-08
PRSS33	4.84681	1.4934e-08
DOCK2	3.93418	1.57608e-08
GFAP	4.64872	1.82906e-08
ACAN	2.31678	2.00125e-08
CPA2	4.39933	2.44844e-08
OPLAH	2.80332	2.52992e-08
SLC38A8	5.04775	2.58193e-08
OAS1	4.20809	2.88899e-08
CCL17	4.51763	3.49513e-08
LTBR	4.41092	3.57567e-08
MYL4	3.31635	3.73438e-08
ME3	2.27417	3.84574e-08
MARCO	5.06126	4.64758e-08
USP30-AS1	3.38485	4.79921e-08
ATP10A	2.74867	4.99264e-08
ADAM12	3.41127	5.08407e-08
CASP1	5.17314	5.09e-08
ST6GALNAC1	5.62701	5.46052e-08
KIF26B	2.0782	6.17633e-08
KRT86	5.41337	6.39717e-08
CSF2	4.87094	6.75681e-08
MIR4785	2.17301	7.13853e-08
ICAM2	4.33835	7.85578e-08
SLC25A18	2.63983	9.88136e-08
CSF2RB	3.91851	1.13065e-07
ITGA9-AS1	2.64175	1.2446e-07
PAPLN	3.95393	1.41356e-07
SPNS3	4.02531	1.47344e-07
DES	4.01398	2.02807e-07
LOC101927501	2.43562	2.04699e-07
MRGPRF	4.10075	2.07044e-07
BCO2	2.54554	2.08032e-07
FXYD3	3.86435	2.09044e-07
CRYGC	4.77192	2.3122e-07
NIPAL4	3.27118	2.46169e-07
CHRNA9	2.93177	2.554e-07
RPLP0P2	2.321	2.6093e-07
MIR503HG	2.31783	2.61433e-07
TSPAN11	4.83222	2.82921e-07
PLAU	2.32793	2.83708e-07
MYO18B	3.96527	2.88353e-07
CALHM2	3.42846	2.91038e-07
GJB5	4.47721	3.26113e-07
ENG	3.12787	3.36264e-07
SLC16A8	3.48577	4.02127e-07
SFRP5	2.36504	4.23508e-07
CRYBB3	2.23865	4.33981e-07
PAX8	4.03021	4.36297e-07
GGT3P	3.96955	4.55352e-07
XAF1	2.47996	4.91971e-07
GLRX	3.0184	5.0351e-07
DUOX1	2.64462	5.05039e-07
POM121L9P	4.84687	5.56443e-07
SAMD9	4.43122	5.58569e-07
MST1R	2.0702	6.03526e-07
SSTR5-AS1	5.09618	7.00043e-07
ACOX2	2.67748	7.2548e-07
P2RX1	4.45179	7.51036e-07
HS3ST3B1	2.58661	7.52471e-07
BIN2	2.66966	8.58258e-07
CTB-178M22.2	2.4064	9.17581e-07
FGFBP1	4.42592	9.95883e-07
SERPINB5	3.54687	1.06163e-06
LOC101928994	4.30076	1.08057e-06
ARHGAP30	2.56903	1.15906e-06
MYO1A	3.42768	1.22015e-06
LUCAT1	2.43939	1.23502e-06
RCSD1	3.41827	1.38307e-06
ARSI	2.23149	1.39984e-06
NFAM1	2.70176	1.44376e-06
BDKRB1	4.27007	1.57068e-06
FRMD1	4.08356	1.63856e-06
ELN	3.76733	1.68792e-06
ANXA3	2.39756	1.68965e-06
GPR78	3.74668	1.74209e-06
SRPX2	2.90035	1.7502e-06
LINC00330	4.88931	1.7999e-06
TUBA4B	2.82598	1.9749e-06
PLXNA4	2.45943	2.02926e-06
PAK6	3.26936	2.08325e-06
NEFM	2.82585	2.10481e-06
OTOF	2.44176	2.17178e-06
SLAMF9	4.59298	2.50868e-06
SLC51B	4.36035	2.51124e-06
FETUB	4.43439	2.57265e-06
TMEM140	2.11865	3.17915e-06
PECAM1	4.10933	3.41507e-06
MAG	3.17239	3.44934e-06
CES5AP1	3.14137	3.46034e-06
FAM20A	3.62727	3.5595e-06
PDLIM4	4.15412	3.56656e-06
CACNA1E	3.67874	3.68309e-06
GPX3	3.24891	3.70655e-06
ANGPTL2	3.33391	3.83433e-06
SERTAD4-AS1	3.2816	3.84737e-06
PHLDB2	2.1893	4.13894e-06
PHYHIP	3.78466	4.30244e-06
ITIH5	2.49972	4.35514e-06
DENND2D	4.38191	4.64106e-06
C3orf36	4.42455	4.7555e-06
PLEKHA6	2.23522	4.99186e-06
CCL20	2.20116	5.15416e-06
TLR3	3.4372	5.28063e-06
ANTXRL	3.44692	5.51163e-06
MS4A15	2.11105	5.7996e-06
GNGT2	4.48272	5.97702e-06
XDH	3.80207	6.24526e-06
FAM25A	2.77702	6.46329e-06
GGT8P	4.46088	6.50432e-06
KCNN3	2.78822	6.53518e-06
GPR17	3.04445	6.8956e-06
TG	2.14772	7.19872e-06
BPIFA2	4.62723	7.33257e-06
GAST	4.15108	7.66037e-06
SLC2A9	2.76301	7.78256e-06
GPR20	4.27215	8.2249e-06
LINC00520	4.2605	9.36842e-06
MYL7	2.83407	9.51604e-06
TGM3	2.92895	9.71114e-06
GP1BA	3.41939	1.01199e-05
LINC00303	4.61916	1.17168e-05
SLC47A2	4.79144	1.37576e-05
FOXC2	3.94133	1.5734e-05
RENBP	3.21534	1.58008e-05
GABRP	4.06152	1.59342e-05
SLC5A11	2.2986	1.60212e-05
ABCA12	2.30794	1.68308e-05
GALNT15	3.37303	1.7273e-05
CRHR2	4.0262	1.77205e-05
SPARCL1	3.72664	1.81916e-05
ANXA8	4.2314	1.90309e-05
MEI1	3.02133	1.92528e-05
SELP	3.28041	1.92585e-05
C8orf46	3.5205	1.98504e-05
GJA8	4.76663	2.00944e-05
CCL21	4.34776	2.02722e-05
LOC101928034	3.62714	2.11554e-05
AADACP1	3.32042	2.36589e-05
TGM5	4.02764	2.36967e-05
GGTLC2	4.20713	2.42128e-05
HPN	2.27292	2.44964e-05
AATBC	3.00231	2.4586e-05
APOBEC3G	3.03865	2.47593e-05
LINC01502	4.73034	2.57234e-05
AOAH	4.09069	2.67956e-05
GRAP2	2.54959	2.98811e-05
SEZ6	2.36406	3.01767e-05
LINC00312	3.18234	3.12891e-05
KRT83	4.54273	3.13103e-05
FXYD4	4.55669	3.46785e-05
CARD6	3.34506	3.86416e-05
SLC37A2	2.47841	3.94361e-05
KRT42P	3.41536	4.56702e-05
BEAN1-AS1	4.43412	4.89658e-05
LOC101928233	4.341	5.25998e-05
S100A5	3.06946	5.64324e-05
AKR1C1	2.11016	6.44473e-05
SBK2	2.53241	6.48049e-05
LINC00961	4.16424	6.89537e-05
KCNT1	3.78598	7.27645e-05
TRPC7	2.92655	7.28026e-05
AQP5	4.45032	7.3068e-05
LDLRAD2	2.73864	7.91672e-05
PDZK1	3.30141	8.169e-05
FER1L6	3.72208	8.8931e-05
DMBT1	4.0439	9.96989e-05
UPB1	3.86054	0.000115828
CCL7	3.84486	0.00012078
LOC101929125	2.75973	0.000122804
IFITM1	2.29972	0.0001238
TLDC2	3.24648	0.000136676
LDLRAD1	3.60081	0.000140743
SECTM1	2.42399	0.000141374
PPP1R1B	3.2898	0.000142297
PTH1R	3.33822	0.000151605
IP6K3	2.85361	0.000152218
PPT2-EGFL8	3.22434	0.000152713
DOK7	2.11137	0.000153686
MYL10	3.37775	0.000153686
LOC101927476	3.40199	0.000158222
ETV7	2.48891	0.00016077
KRT1	3.79118	0.000160991
IL31RA	3.8076	0.000161977
TFF2	4.16469	0.000162355
43348	2.09931	0.000168227
ADIRF	3.7538	0.000169722
CAMK2A	2.9202	0.000171406
NLRP10	3.969	0.000174663
CLCA2	2.6569	0.000195985
COL2A1	2.7437	0.000200638
CEACAM6	3.69503	0.000203546
FSTL4	2.34789	0.000208256
STAU2-AS1	3.00351	0.000210274
ADGRF4	3.45604	0.00023815
DDO	2.71608	0.000253486
ZMIZ1-AS1	2.04822	0.000256881
SRMS	2.40148	0.000284269
DGKG	3.14005	0.000297947
CAPN9	3.97749	0.000301126
SH3PXD2A-AS1	4.05067	0.000314958
IL2RG	3.41853	0.000315471
ATP2C2	3.69836	0.000323279
MYL3	4.1611	0.000327789
TBC1D26	2.00056	0.000328098
LOC284344	3.96265	0.000335512
INMT	3.72902	0.000366206
BCL2A1	2.66277	0.000370182
SSTR5	3.92746	0.000376994
WFIKKN2	3.0368	0.000378911
FAM180A	3.59681	0.000380504
MYH7	3.9503	0.000388673
ZFP57	3.83263	0.000414457
LOC101927292	3.8649	0.000414841
RNU6ATAC	2.73839	0.000423359
C17orf102	3.23528	0.00044234
FOLR3	3.3023	0.000450737
SLC9A3	2.92192	0.000460916
F10	2.5777	0.000477034
BTBD11	2.03427	0.000501157
VLDLR-AS1	2.28061	0.000503912
TSPAN2	3.67397	0.000505963
TGM4	3.17442	0.00051763
TGFBR3L	2.32969	0.00054715
ATP10B	3.20007	0.000547262
CDA	2.38989	0.000548374
ZNF341-AS1	3.3862	0.000567329
BLACAT1	2.33728	0.000574291
NYNRIN	2.47708	0.000582658
MLC1	3.66107	0.000609043
MYCN	3.27249	0.000617843
LRRN4	3.72054	0.000618655
MX2	3.58945	0.000619287
MIR6784	2.14735	0.000631408
CD34	2.11361	0.000646151
RASA4	2.22294	0.00066102
ALPP	3.19932	0.000666165
LINC01411	3.7812	0.000682717
SEC14L5	2.45859	0.000723792
FCGR2A	3.28043	0.000730594
PLA2G4E	3.21211	0.000730725
NOS1	2.55649	0.000793179
TSC22D3	2.33276	0.000818064
CD164L2	3.64965	0.000819669
ARL14	2.72329	0.000889921
OC90	3.26697	0.0009265
PRUNE2	2.19964	0.0009265
MAP1LC3C	2.21148	0.000950663
AQP7P1	2.3356	0.00101472
PINLYP	2.11197	0.00101719
LINC01270	3.20639	0.00103071
ST8SIA5	2.28713	0.00106145
CCL25	2.35525	0.00110311
CHAT	3.26277	0.00110993
C4BPB	3.8834	0.00112037
SUSD1	2.37999	0.00114619
IGSF23	2.92649	0.00116836
BGLAP	2.71225	0.00117363
CDH16	3.16608	0.00119734
GGTA1P	2.42043	0.0012156
GAS2L1P2	2.33463	0.00126248
PSG9	3.35002	0.00131917
SPN	3.23588	0.00132131
LGALS7B	3.00676	0.00140291
CAMK1G	3.00364	0.00144393
C20orf195	2.78756	0.00149165
FAM13C	3.02825	0.00150867
LRRC38	3.14128	0.0015167
PLB1	2.4502	0.00153402
NINJ2	3.51139	0.00163088
NPY4R	3.31196	0.00164792
CSF1R	2.97495	0.00165386
FCRL6	3.57917	0.00189321
KCNH1	2.1996	0.00189984
DNAJC5B	2.84774	0.00192174
BCO1	2.94997	0.00198791
TBC1D21	3.72067	0.00207043
RFPL4A	2.56117	0.00220764
APOL4	2.88746	0.00221864
CPA5	2.67581	0.00225171
TMEM92-AS1	3.23184	0.00230384
DBH-AS1	2.67997	0.00232175
LRRC14B	3.55956	0.00236639
PLCB2	2.57419	0.00238562
CST6	3.67572	0.00246477
PDE6B	2.4319	0.0025074
GAL	3.0879	0.00251347
NCF4	2.448	0.00255942
ITGB2-AS1	3.22529	0.00257469
NHS	2.66883	0.0026248
MRVI1	2.36983	0.00265951
SCGB1D2	3.63869	0.00274751
HS3ST2	2.02741	0.00280219
CNGA3	3.03932	0.00282597
LOC285043	3.53019	0.00285719
SCARNA9	2.01814	0.00290321
LY6G6D	3.14498	0.00298896
CNGB1	2.32765	0.00301076
PKP1	2.86675	0.00303225
BIRC7	2.22624	0.00309615
PGC	3.15312	0.00312435
KISS1	2.91276	0.00314235
RASL12	3.03289	0.00323099
ATP6V0A4	2.57394	0.00328519
SIGLEC15	3.31654	0.00331425
PSG5	2.15262	0.00332098
EVPL	2.15598	0.00361511
CLEC2L	2.53268	0.00377973
BTBD16	3.10606	0.00408448
BEST3	3.04483	0.00412936
PRF1	2.36482	0.00426112
KRT32	2.17377	0.00427249
WISP2	3.22321	0.00457157
RNASE7	3.05709	0.00461221
TREM2	3.0475	0.00468485
PAX8-AS1	2.73286	0.0047371
LINC01405	3.41161	0.0047756
ADGRD1	2.28869	0.00481213
CCL11	2.94748	0.00484048
LINC01119	2.14525	0.004914
APOBEC2	2.95931	0.00506312
C11orf86	2.46852	0.00514004
FRMPD2	2.66899	0.0054383
AQP7	3.10042	0.00544794
G0S2	2.08618	0.00553232
RTP4	2.78718	0.0055952
LOC344887	3.0884	0.00570353
ITLN1	2.90775	0.00608465
ALK	2.98955	0.00621408
XIRP1	2.14476	0.00632849
LOC101928973	2.67405	0.00661974
TCN1	3.27627	0.00669314
MED4-AS1	2.983	0.00670742
MMP7	2.01043	0.00679001
GPAT2	2.31466	0.00685717
ABALON	2.14093	0.00691923
KRT16P2	3.29479	0.00713621
LINC00336	3.017	0.00738861
ACSM3	2.83095	0.00749012
HHIPL1	2.83559	0.00754059
LONRF3	2.25558	0.0076009
ALOX5	2.86438	0.00761964
PDE1B	2.80199	0.00767087
NXF3	3.15684	0.00767089
DAPL1	2.65803	0.00773839
CD79B	2.66814	0.0078664
MUC2	2.40919	0.00827481
IL7R	2.46689	0.00828683
SFTPB	2.87395	0.00839811
BLNK	2.71298	0.00840627
TRIM63	2.7451	0.00855987
ATP1A2	2.18764	0.00875889
LINC01356	2.03761	0.00881605
SH2D2A	2.7762	0.00902997
WISP1	3.19534	0.00928615
LPAR5	2.57028	0.0093375
WFDC1	3.05119	0.00939402
LOC101929412	2.96582	0.00944388
ANO2	2.71123	0.00992408
RASGRF1	2.40022	0.00994123
ARHGDIB	2.7078	0.0106983
KRT2	3.13718	0.0107303
C1orf110	2.90669	0.0107325
MASP1	2.86941	0.010917
PAMR1	2.08493	0.0110934
ZP1	2.6734	0.0112753
GPX2	3.1876	0.0113088
HTR3A	3.12902	0.0113262
C16orf89	2.20743	0.0113979
TTBK1	2.15934	0.0114962
MMP12	2.46166	0.0115912
LCE1C	2.31702	0.0115923
SLC6A20	3.03932	0.0117222
FLI1	3.01545	0.0122114
LOC100507156	2.7982	0.0123803
XPNPEP2	2.77225	0.0124228
CYP2B7P	2.91729	0.0126326
C6orf222	3.06738	0.0126584
ASTN1	2.37125	0.013218
LRRC8E	2.64779	0.0132498
OLR1	2.39604	0.0132792
CRYBA1	2.68398	0.0134624
CPSF4L	2.67347	0.0136553
ARHGAP40	2.73097	0.0136823
SSX5	3.03362	0.0137609
C10orf128	3.02043	0.0139336
AFP	2.40855	0.0139555
LOC101927189	2.12453	0.0142309
ARGFX	2.96706	0.0142973
LYPD2	3.11344	0.0144305
EHF	2.59967	0.0144939
VAMP5	2.477	0.0145072
ASB9	2.16909	0.0148141
GAL3ST3	2.66886	0.0149718
AMN	2.56231	0.0152532
LINC00702	3.038	0.0154103
C6orf99	2.58685	0.0155429
NKAIN4	2.60788	0.015697
HLA-DPB1	2.149	0.0158567
UNC45B	2.95885	0.0159032
RASGRP3	2.69288	0.0159242
ABI3	2.30763	0.0165192
C1QTNF1-AS1	2.50184	0.0166532
MPZ	2.39334	0.016841
LMOD1	2.44992	0.0170314
CCL8	2.81358	0.017908
TMEM88B	2.61631	0.0179554
ZNF812	2.87922	0.0180708
CCDC81	2.04266	0.0183348
SLC43A3	2.33197	0.0185312
SLC13A4	2.89077	0.018546
CADM3	2.23566	0.0186219
GNMT	2.38175	0.0187039
LOC102724094	2.39954	0.019332
EGOT	2.79575	0.0200538
DEFB124	2.96346	0.0206325
SLC28A1	2.42514	0.020701
LIPE	2.10307	0.0208123
PLAC9	2.22612	0.0208514
SLC1A7	2.02694	0.0210807
RASAL3	2.69884	0.0212067
OLAH	2.91542	0.0214162
PPAPDC1A	2.57062	0.0216615
TUSC5	2.70021	0.0216698
LINC00996	2.66061	0.0220748
SLC16A12	2.04773	0.0221233
LOC100129046	2.79193	0.0226153
SHROOM4	2.6587	0.0228153
BEST2	2.29016	0.0243838
PGM5P2	2.76246	0.0246215
LINC00239	2.72973	0.024701
CLDN5	2.69759	0.0249551
LINC01269	2.63497	0.0250365
THEM5	2.24021	0.0262498
KRT84	2.83209	0.0266073
CLEC17A	2.61285	0.0266208
GDPD2	2.05242	0.0268906
UBASH3A	2.83605	0.0277401
MIR656	2.58534	0.0279012
ROR1-AS1	2.39644	0.027942
CYTH4	2.14975	0.0279493
TNFSF13	2.24195	0.0280702
HYPM	2.43669	0.0282542
PLEK2	2.22995	0.0283093
CATSPER1	2.30222	0.0285315
LOC101927934	2.74819	0.0285334
PDYN	2.20241	0.0290464
SLC51A	2.59322	0.030847
GSN-AS1	2.66896	0.0308533
LINC00346	2.27662	0.0309105
ALG1L	2.27799	0.030925
SLC7A4	2.46933	0.0313305
CYP11A1	2.3402	0.0317291
CCDC33	2.22447	0.0323415
LINC00887	2.58503	0.0327821
CIDEB	2.61395	0.0328335
KRT79	2.56084	0.0336786
PLCXD3	2.24862	0.0336997
AKR1B10	2.56428	0.0337795
CCL22	2.52958	0.0346814
KCNE3	2.70841	0.0352065
GRIA1	2.10849	0.0353799
ECM2	2.14982	0.0355289
LOC101060542	2.36161	0.0358213
AGAP11	2.29054	0.0359203
KRT78	2.53642	0.0368276
MRGPRX4	2.34772	0.0372078
MILR1	2.33006	0.0375787
PLEKHG7	2.69692	0.0379153
ALOX5AP	2.46916	0.0391091
ACP5	2.15215	0.0393446
C10orf90	2.6264	0.0404905
SCN4A	2.29891	0.0410253
MUC6	2.56463	0.0412487
LIPC	2.62126	0.0415223
C1orf127	2.56124	0.0415696
SDS	2.63261	0.0418321
MIR3180-4	2.5934	0.0418928
LOC653786	2.09509	0.0436067
CFI	2.01979	0.0456356
GSTA2	2.60691	0.0461104
TMPRSS4	2.59814	0.0469245
GGNBP1	2.15549	0.0478042
ZSCAN5B	2.37888	0.0478466
LOC100287036	2.22161	0.0494298
HOXD3	2.47376	0.0497916
SLAMF7	2.38934	0.0498947
TLR10	2.52688	0.0499596

## Sheet: Genes down-regulated in BIN-67
Gene ID	log2FoldChange	adjusted p value
SEMA3D	-2.34157	8.73638e-82
GCG	-3.22878	2.20367e-21
EGR4	-2.0303	1.11023e-19
ANGPTL1	-2.33434	5.54955e-11
LOC101926897	-2.11964	4.64253e-09
FGG	-3.15043	4.28097e-08
PTGS2	-2.82041	2.79901e-05
TBX21	-2.6394	9.62035e-05
FGB	-3.17321	0.000170148
TSPAN8	-4.02773	0.000237318
LOC102724000	-2.05744	0.00101719
ALDH1A2	-2.08225	0.00339053
LOC100129636	-2.88449	0.00353639
POM121L2	-2.79932	0.00403337
NXPH1	-2.66182	0.00449152
DMP1	-2.61601	0.00680733
MIR5188	-2.69163	0.00922175
FAM110C	-2.47323	0.0136553
LOC101928436	-2.56075	0.0153372
IGF2	-2.7407	0.0155875
HIST1H1D	-2.37121	0.0168193
NDST4	-2.07431	0.0174862
GPR21	-2.0278	0.018179
MIR4477A	-2.79597	0.0189082
HIST1H2BM	-2.12308	0.0238108
MIR421	-2.51188	0.0337153
LOC102723344	-2.19927	0.0346403
SCARNA15	-2.2772	0.0351502
SNORD93	-2.58129	0.0354153
TM6SF1	-2.3479	0.0376588
SKP1P2	-2.26965	0.0456122
C2orf50	-2.16453	0.0458747
EYA4	-2.23288	0.0467963
KERA	-2.45521	0.0469101
C1orf186	-2.53639	0.0469245

## Sheet: Genes commonly up-regulated
Gene ID	log2FoldChange	adjusted p value
SERPINE1	6.52311	0
SNCG	5.24145	0
KRT14	5.13923	0
ECM1	4.86768	0
PODXL	4.43693	0
IGFBP4	4.21862	0
S100A4	4.00445	0
ADGRG1	2.83418	0
MYOF	2.66042	0
SCARA3	1.93438	0
CD44	4.47772	2.93879e-283
CX3CL1	6.83421	1.30745e-254
COL18A1	2.26719	1.03215e-248
S100A3	6.24617	1.03575e-245
PC	1.86863	4.2033e-236
NGEF	1.98589	5.29115e-229
CAPG	2.9967	2.09257e-200
SFN	3.11738	7.74934e-185
ANGPTL4	2.42338	3.2925e-174
IL17RE	4.45903	9.28938e-168
CCND1	2.97593	1.7187e-164
ABCA4	5.89548	1.56297e-160
VTN	2.88753	2.6881e-159
TIMP2	2.02756	2.64507e-158
SYNPO	5.28748	1.66705e-152
KRT17	4.83835	3.67562e-149
S100A16	5.18975	2.6723e-148
CCL2	3.89751	4.47139e-148
NUPR1	4.79086	7.49658e-148
SEMA7A	2.9453	2.21619e-147
MGLL	4.05966	3.97413e-142
IL34	5.28003	1.39768e-138
SMAD3	2.25537	1.41695e-137
CYP4B1	5.39813	9.43267e-136
CLU	1.76702	8.39821e-132
SOCS1	3.12921	1.22163e-131
OXTR	4.70444	1.7545e-129
SLC2A12	2.975	1.05912e-128
AQP1	5.11493	1.38023e-128
NT5E	3.48957	1.4449e-127
APOL1	4.18552	1.62939e-127
THSD4	2.09086	5.04834e-127
FOXS1	5.91477	1.16367e-124
SYNM	2.28899	1.57413e-121
C15orf52	5.28329	5.59862e-121
SEC14L2	2.51122	9.85963e-118
SLC7A8	4.70617	2.73206e-116
PRSS23	4.53949	1.02602e-115
CAMK2N1	1.95877	6.35695e-112
MT2A	2.26861	5.1486e-111
NDRG4	3.29048	5.91826e-111
TGM2	4.92311	1.66526e-108
SH3PXD2A	2.43806	4.51933e-108
LFNG	2.17697	2.21379e-107
S100A2	3.72617	3.91412e-107
TMEM173	5.78567	1.13732e-106
KRT80	6.23773	1.49791e-105
IGFL1	5.57885	1.82821e-105
PDP1	2.08511	2.26981e-103
LOXL4	3.99074	1.41018e-102
TBC1D2	3.06575	1.41018e-102
KLHL29	1.74173	2.8646e-102
LMCD1	2.96327	2.49721e-97
COL16A1	4.34021	3.97502e-97
PITPNM3	3.20515	1.54568e-96
PIK3IP1	2.87004	1.71412e-94
LIPH	4.63858	4.19533e-93
FSTL1	1.73958	2.71746e-91
HSPB8	3.13314	1.92783e-89
TNS1	6.21177	2.24042e-88
ITGA11	6.14015	2.24042e-88
ADAMTS15	3.17953	1.93204e-87
COTL1	1.77189	4.93301e-87
TRIM38	6.18025	5.18714e-86
IFI27	3.52127	1.28481e-85
CTSB	2.33127	1.72339e-85
KRT6A	4.99726	2.46052e-85
TAGLN	2.31997	1.25143e-83
OLFML2A	3.32536	5.22167e-83
UBA7	3.4114	6.90922e-83
LRRC15	2.28845	8.81677e-82
SCNN1A	4.1636	9.81459e-79
MN1	2.40725	2.5914e-78
PLCD3	2.19773	2.33206e-77
ARL4D	2.1197	2.76567e-77
HTR1D	2.56702	2.27005e-76
PLXNA2	4.30095	3.94955e-76
GLIPR1	3.40269	8.57101e-76
LGALS3BP	3.35065	2.89065e-74
SPEG	2.25309	3.24909e-74
C6orf15	5.92096	2.73786e-72
MYEOV	4.80718	1.2573e-71
HSPG2	2.54856	8.91649e-71
ATP6V1C2	4.12745	5.74454e-69
CPPED1	2.17634	1.51273e-68
HKDC1	6.07121	3.13579e-68
KLK10	1.76592	6.59079e-68
ITIH3	6.0639	1.43459e-66
TRIM29	5.75661	2.4207e-66
TNNT2	7.41128	7.79192e-64
DRAXIN	2.50108	1.63234e-63
MFAP4	4.55035	7.62977e-63
UCA1	7.49373	1.47393e-62
EBI3	2.00216	1.54946e-62
CEACAM1	5.35717	3.38069e-62
TIMP3	5.21737	4.69915e-62
CRB2	4.58378	8.01605e-62
C19orf33	2.69447	6.07457e-61
APOL3	4.27069	9.06341e-61
CEMIP	4.29709	1.48348e-60
LINC00460	2.81825	2.84092e-60
AXL	1.97301	6.22321e-60
F3	4.23854	6.49518e-60
MMP2	3.07733	2.86244e-59
TRABD2B	3.19269	2.7677e-58
KRT4	5.99403	3.09492e-58
TMOD1	2.86665	3.18163e-58
PPL	2.54777	1.16764e-57
PLA2G5	4.86394	1.47625e-57
C16orf74	3.21476	1.33498e-56
SCNN1B	2.46564	4.47399e-56
RARRES3	2.99508	9.36194e-56
CHI3L1	6.88096	7.30021e-55
GFRA2	2.29614	1.15217e-54
VSTM2L	2.07564	1.23332e-54
LTBP2	2.16508	1.24142e-54
PRR9	4.1083	1.20662e-52
KRT5	5.88435	6.01308e-51
TMEM132E	3.88471	6.50114e-51
CST1	8.457	1.03093e-50
LRRC32	3.46704	1.62682e-50
LGALS9	4.42925	1.8155e-50
GRHL3	2.32619	4.05215e-50
PI3	5.10055	1.99102e-49
CLIC5	2.85554	3.39237e-49
SAT1	2.16288	5.38135e-49
FAM129B	1.93635	7.60053e-49
CD22	4.9742	1.00526e-48
GADD45A	2.00755	1.33557e-48
SVIL	2.20176	1.49438e-48
NDRG1	3.49716	4.26527e-48
FLNC	4.02336	5.12568e-48
C10orf10	4.60156	5.52873e-48
ATP8B1	3.97177	6.64931e-48
ITGB3	4.25776	1.54119e-47
KLK5	6.0571	3.02814e-47
IFIT3	3.05195	3.72341e-47
ROBO4	5.02482	6.19715e-47
CAPN2	1.75833	9.75032e-47
UNC5B	2.7594	1.10128e-46
SLPI	5.45367	1.20581e-46
ALPK2	5.25721	2.21483e-46
CYP4F12	3.21416	2.68747e-46
PLEKHG3	1.77919	2.772e-45
IVL	9.66702	9.21962e-45
IL33	4.34043	5.89221e-44
TMEM217	2.77961	8.33158e-44
AFAP1L2	2.5126	1.51921e-43
MMP28	3.51857	2.44865e-43
HEG1	2.40247	9.5723e-43
PRAP1	4.40442	3.17587e-42
WNT7A	5.82426	4.4931e-42
MUC16	4.59873	5.03059e-42
SLCO2B1	6.41413	8.0448e-42
INPP5D	2.17808	8.23098e-42
AHNAK2	2.24494	9.72009e-42
TMCC3	3.21241	1.04783e-41
ITPR3	2.44766	1.30338e-41
BEAN1	2.48261	3.03458e-41
KRT15	5.01465	6.81985e-41
CITED4	2.27915	7.25722e-41
NLRP1	3.24968	1.20356e-40
CABLES1	1.90338	2.10892e-40
TRIM22	3.26082	2.93786e-40
CMKLR1	4.97642	3.1075e-40
SP100	5.11911	3.16562e-40
CCDC136	2.22829	3.2064e-40
KCCAT211	5.34529	6.35036e-40
FADS3	1.83294	7.50091e-39
EXTL1	3.88615	1.45256e-38
NAV1	2.11252	1.55578e-38
CLDN4	3.54655	1.63954e-38
ALDH2	1.87052	2.39624e-38
KIRREL	2.74146	5.6518e-38
NYNRIN	2.84149	5.83225e-38
SH3TC1	5.44073	9.1131e-38
GBP2	4.41678	2.24788e-37
GMPR	3.72988	2.42076e-37
WSCD2	2.0514	3.74764e-37
PIK3AP1	2.34772	4.00485e-37
MICALL2	1.91665	8.39266e-37
AIM1L	3.20391	2.30868e-36
TNFAIP2	1.94024	4.9836e-36
IL32	4.06415	6.26927e-36
PTGIR	3.05819	6.81543e-36
MMRN2	4.85552	7.3477e-36
NID2	4.05908	1.22581e-35
UBD	4.97981	1.70076e-35
LAMB3	7.43991	1.90288e-35
LINC00842	3.17183	2.59927e-35
ARHGEF3	1.81775	4.52861e-35
SPOCK1	5.92761	6.28431e-35
CYGB	3.6225	1.39214e-34
COL5A1	1.92501	4.0987e-34
CFB	3.95344	4.3424e-34
TNS3	2.51886	6.68853e-34
ENG	3.89545	7.94027e-34
TNFAIP8L3	3.69778	9.67534e-34
CD82	3.72755	1.63584e-33
LBH	2.35537	2.25113e-33
GAS6-AS1	4.07153	3.26439e-33
SEMA5B	4.41138	3.75778e-33
GAS2L2	3.47128	5.0785e-33
HR	3.70305	5.79368e-33
MMP19	5.40849	1.578e-32
FLT1	6.23678	2.42276e-32
CSDC2	2.53641	3.96837e-32
TGFA	2.15323	4.30394e-32
RASSF4	2.09954	4.64856e-32
SEL1L3	2.55214	1.04828e-31
S100A14	7.55701	1.5172e-31
PEAR1	3.75935	1.93264e-31
MEST	2.81871	2.75011e-31
CLSTN2	3.88406	3.02808e-31
TMEM158	3.29451	3.36935e-31
COL9A3	2.41209	4.04289e-31
ELF3	3.35052	1.06344e-30
PDZK1IP1	4.53559	1.24865e-30
APOD	4.82837	1.4536e-30
ATOH8	3.20108	1.66556e-30
S100A9	6.74188	2.08947e-30
ISLR	5.33307	2.27479e-30
NEURL3	4.17433	2.55219e-30
MMP24	2.25017	2.56581e-30
RGS9	2.42319	3.06505e-30
IGFBP2	2.0452	3.94664e-30
WNT6	3.66848	5.1896e-30
GBP3	4.85096	5.3465e-30
LCN2	5.84388	5.90824e-30
MEOX1	3.30687	7.28662e-30
SFTA1P	1.83546	9.0042e-30
CD274	3.27856	9.07515e-30
GSN	2.23373	1.33785e-29
EPAS1	5.57447	1.41664e-29
IGFL2	3.54644	1.7187e-29
AOX1	5.30836	2.80404e-29
TRIM54	5.50427	3.88666e-29
CAPN11	3.69582	3.92454e-29
PLEKHH2	2.30071	4.00975e-29
ADORA1	4.40776	5.88873e-29
BDKRB2	9.43574	8.88059e-29
ZNF114	1.95626	3.81186e-28
RAC2	3.77462	8.06317e-28
ALDH3B1	2.73141	9.73965e-28
LEFTY2	4.26885	1.16484e-27
COL9A2	3.11324	1.28029e-27
SYTL1	3.32422	1.28563e-27
ATG9B	4.16868	1.66747e-27
RDH5	2.03449	2.61573e-27
ARSJ	2.21978	2.67342e-27
IRF6	5.01187	5.93432e-27
CST2	6.83141	7.68531e-27
ANO1	4.29365	8.23868e-27
NPR1	3.47571	9.8853e-27
CYP4F3	4.06389	1.25875e-26
TSPAN15	2.1489	1.35448e-26
C11orf96	2.60627	2.12011e-26
THSD1	1.93899	2.36728e-26
DES	4.21295	2.51152e-26
FA2H	2.71013	4.391e-26
ECE1	1.73344	4.87957e-26
ANO9	2.30012	5.75766e-26
LAMC2	4.14005	1.0242e-25
SH3BP5	2.79242	1.15438e-25
ECSCR	4.64728	1.52638e-25
ALPL	3.32824	1.6459e-25
FOLR1	3.40163	2.18129e-25
MAFB	3.38546	2.28346e-25
STX1B	2.39486	2.32651e-25
ITGAX	7.63175	2.8731e-25
CPA4	8.09769	5.48741e-25
ST3GAL1	2.24127	5.85305e-25
DKK3	2.39162	5.94161e-25
SOX9	2.40109	7.12434e-25
HSPB3	4.13341	1.27204e-24
KLHDC7A	7.37287	1.40813e-24
LOC102724094	5.01874	1.77559e-24
COL13A1	6.12249	2.09336e-24
SSTR2	2.85211	2.2983e-24
C3	3.754	2.53304e-24
KRT7	5.2884	2.67198e-24
PI16	4.32978	4.1687e-24
FBLN5	3.86441	6.45529e-24
SERINC2	2.68198	7.63367e-24
HRH1	5.09702	1.03769e-23
MUC3A	2.68609	1.1044e-23
GBP1	2.44224	1.36995e-23
TNS4	6.97613	2.05993e-23
CACNA1G	2.88925	2.1344e-23
TRIM55	4.1429	2.19359e-23
