# Supplementary material for: CDK4/6 inhibitors target SMARCA4-determined cyclin D1 deficiency in hypercalcemic small cell carcinoma of the ovary
Source: Nat Commun. 2019 Feb 4;10:558. doi: 10.1038/s41467-018-06958-9 (PMC6361890; doi:10.1038/s41467-018-06958-9)
Supplement: Supplementary file 6 — Supplementary Data 3 [file 41467_2018_6958_MOESM6_ESM.xlsx]

## Sheet: HGSC
HGSC TMA ID	CyclinD1	CDK4	CDK6	RB	p16
1	16775	301514	396337	6245	8.80599e+06
2	21270.7	118131	5.03487e+06	10212	780556
3	22699.3	46496.8	202998	351550	2.18711e+07
4	27675.3	4016960	903296	11687.3	3.32316e+07
5	29641.3	290370	1.52124e+06	42517.5	520044
6	40709	182076	127256	11439	3962904
7	44965	287793	726857	96434	2.60878e+07
8	49377.5	390521	650350	51238	1.30044e+07
9	50186.3	44025.7	77046.3	15828.5	526469
10	52119.5	244368	127560	144960	528831
11	54890	#DIV/0!	1936650	94762.2	12239035
12	58916.5	522463	306338	327812	4266934
13	61816.3	508150	177505	24334.3	812117
14	63814.8	2.53534e+06	319422	27768.8	2.51032e+07
15	67529	1.08489e+07	360303	19588	41930378
16	72228.3	231816	229674	18780.3	500201
17	82352	86223	353502	37765	8.24535e+06
18	86397.7	252313	141777	37411	3.52388e+06
19	89087.7	7224948	501999	47778.5	1.75681e+07
20	95749.8	135152	133677	18992.7	1831688
21	101222	890710	794549	61295	1.57309e+06
22	107877	5195615	211542	29180.5	19015803
23	109538	270297	656303	19987	2.22668e+07
24	117240	206444	255736	193624	8.8637e+06
25	131759	63575.5	92063.5	261124	2.83953e+07
26	179539	827827	72405.7	69521.8	472583
27	196113	21704983	7212973	64880	7077963
28	256115	4.39814e+06	1.04204e+06	56292.7	17335980
29	263726	172210	756410	289604	393000
30	293446	1.37416e+06	1.60716e+07	70934	206011
31	294922	4326320	586809	108624	2.80899e+07
32	301266	5137346	4.74008e+06	63211.3	1.02987e+07
33	309380	104566	429500	241720	1.6117e+07
34	328039	1.38977e+06	589552	18816.3	385867
35	390714	235194	6031513	153492	46068
36	481876	5480486	443502	149044	4.5882e+06
37	523926	7.38776e+06	235665	371550	5429227
38	528211	7.88837e+06	1.94034e+06	21334	2.46763e+07
39	540960	1.88901e+06	128112	32443.7	3.00757e+07
40	546464	772561	98140.5	74874.7	593494
41	714112	4.93635e+06	563844	32186	2.95481e+07
42	717850	349064	866261	42467	2.27353e+07
43	734606	469959	342970	21257.5	12167267
44	810841	9.29044e+06	558534	419880	3.08446e+07
45	812956	239079	162620	269370	1.72377e+07
46	1.01399e+06	475572	755266	443110	3.5609e+07
47	1.13971e+06	183025	361220	331495	3.02433e+07
48	1159584	250494	1.42578e+06	108258	687369
49	1363068	4.23758e+06	158324	126716	3.2434e+07
50	1.74985e+06	3.17826e+06	26837229	350861	7457787
51	1.97452e+06	4.48204e+06	1.5712e+07	586168	5.79932e+06
52	2.54183e+06	1.40489e+06	675918	179614	1.86403e+07

## Sheet: SCCOHT
SCCOHT TMA ID	CyclinD1	CDK4	CDK6	RB	p16
1	6421	195587	118022	5000000	22687
2	7818	27214.5	2898267	2420000	539072
3	8907	8393.5	58615		250380
4	10206.5	24378	1132708		40203
5	10413.3	35517	835823	1780000	283856
6	10894	6892.5	2877190	5610000	316218
7	10934	20118	265750	6085000	479933
8	11481	15380.5	1655470	2170000	27492
9	11506	6949.5	6546066		283170
10	12043	17588.5	5248663	1210000	8674
11	12140	26527	2244188		429265
12	12631	9032	8709264		14082.5
13	12652.5	17051.5	8195022	3415000	403304
14	12943	19777	5903953	2590000	486150
15	12967	10192	3.11658e+06		511787
16	13291	11239	3301502	2240000	575954
17	13761.5	557801			12297.5
18	13849	7671	607667	457000	612312
19	14150	14558	6551031		560582
20	14388	14180	116558		252805
21	14514.5			353000	561386
22	15591.5	15367.5	9096953	2630000	98380.5
23	17282	36099		3705000	28164.5
24	17335	17988.5	39800.5	182000	154964
25	17822	10884.5	145846	139000	1.79338e+06
26	18201.5	71539.3	3219530	1410000	494649
27	25553	279019	1048641	4610000	42385.5
28	40362.5	18785	428589		397743
29	42186.5	15087		846000	627163
30	71559	68990.5	4931738	19600000	7.42737e+06
31	77407	8530	464450	5490000	301315
32	635333	25518.5	1820790		1.58429e+06
